# Supplementary material for: A Complex Gene Network Mediated by Ethylene Signal Transduction TFs Defines the Flower Induction and Differentiation in Olea europaea L
Source: Genes (Basel). 2021 Apr 9;12(4):545. doi: 10.3390/genes12040545 (PMC8070190; doi:10.3390/genes12040545)
Supplement: Supplementary file 1 [file genes-12-00545-s001.zip]

Archive with 8 entries (7 files):
- SupplementaryData/
- SupplementaryData/FigureS1.tif
- SupplementaryData/FigureS2.tif
- SupplementaryData/FigureS3.pdf
- SupplementaryData/FigureS4.pdf
- SupplementaryData/FigureS5.pdf
- SupplementaryData/Table S1.txt
- SupplementaryData/Table S2.xlsx
