# Supplementary material for: A Complex Gene Network Mediated by Ethylene Signal Transduction TFs Defines the Flower Induction and Differentiation in Olea europaea L
Source: Genes (Basel). 2021 Apr 9;12(4):545. doi: 10.3390/genes12040545 (PMC8070190; doi:10.3390/genes12040545)
Supplement: Supplementary file 1 [file genes-12-00545-s001.zip › SupplementaryData/Table S1.txt]

Gene	"Forward Primers
 (5'->3')"	"Reverse Primers
 (5'->3')"
bidirectional sugar transporter N3-like (OE6A066563)	CCTGCAGCCCATTGAAAGTG	CCTGCAGCCCATTGAAAGTG
ABC transporter G family member 5 (OE6A073700)	AGGGCTGCTGGTAAATGAGT	TCTTCACCACTCACCACACA
zinc finger CONSTANS-LIKE 6 (OE6A106820)	CCTGGGATTGGAGCGAAGAA	GTCGATTCTGCCTCTTCTCCT
gibberellin 2-beta-dioxygenase 1-like (OE6A116007)	AGCTCCATTGCCCTCATTAATG	GCCCAACCTATTATCGGCCA
squamosa promoter-binding 12 isoform X1 (OE6A002875)	TCCTTGGAGTTTGAATCGGCA	TGCTGATTGAACAAATGGCCA
auxin-binding ABP19a (OE6A077814)	CGACTGAAGTGCTTGCCTTG	ATCAGTTCGTGCCACCAAGA
