# Supplementary material for: A Complex Gene Network Mediated by Ethylene Signal Transduction TFs Defines the Flower Induction and Differentiation in Olea europaea L
Source: Genes (Basel). 2021 Apr 9;12(4):545. doi: 10.3390/genes12040545 (PMC8070190; doi:10.3390/genes12040545)
Supplement: Supplementary file 1 [file genes-12-00545-s001.zip › SupplementaryData/Table S2.xlsx]

## Sheet: July
Gene_ID	Length	logFC	logCPM	F	FC	PValue	FDR	Annotation
OE6A033289	2556	4.37971	-1.64744	8.75742	20.8173	0.00526349	0.0345877	L-type lectin-domain containing receptor kinase -like
OE6A002569	751	4.07984	-2.10588	38.6595	16.9105	2.76908e-07	1.02285e-05	unknown
OE6A083187	1611	3.65346	1.05358	76.6941	12.5835	7.15501e-11	8.20225e-09	ethylene-responsive transcription factor ABR1-like
OE6A100055	1565	3.16806	-0.49677	11.5151	8.98837	0.00155947	0.0134946	expansin-A11-like
OE6A027994	774	2.9491	-1.31134	54.9358	7.7227	4.80415e-09	3.09301e-07	unknown
OE6A054950	719	2.8104	-0.389932	13.6553	7.0148	0.000652768	0.00677578	monothiol glutaredoxin-S2-like
OE6A058054	603	2.75965	2.67607	109.022	6.77233	4.97628e-13	1.05189e-10	metallothionein type 3
OE6A042308	1892	2.64832	3.70874	7.88812	6.26938	0.00763596	0.0457695	uncharacterized
OE6A121816	1622	2.45387	0.894604	7.68079	5.47882	0.00840436	0.0492509	unknown
OE6A049505	1616	2.39343	1.29645	44.3036	5.25405	5.45989e-08	2.5565e-06	ethylene-responsive transcription factor ABR1-like
OE6A097772	825	2.31665	-1.17645	38.4517	4.98173	2.39057e-07	9.03106e-06	Pectinesterase inhibitor domain containing
OE6A089194	2670	2.15236	-1.82723	25.4208	4.44554	1.29438e-05	0.000267424	glycosyl hydrolase family 5
OE6A073733	1739	2.03378	-0.0785512	8.39355	4.09477	0.00685804	0.0422137	PREDICTED: Olea europaea var. sylvestris uncharacterized protein At4g22758-like (LOC111403501), transcript variant X2, misc_RNA
OE6A092445	10839	1.9128	2.95947	31.283	3.76538	0.000450056	0.00500331	glutathione-specific gamma-glutamylcyclotransferase 2
OE6A077406	1936	1.85954	-1.80336	13.7662	3.62892	0.000624694	0.00651767	6-phosphogluconate dehydrogenase
OE6A121159	7022	1.85629	-0.885126	24.5465	3.62074	1.34566e-05	0.000275683	probable E3 ubiquitin- ligase ZFP1 isoform X1
OE6A099656	45586	1.73916	4.17936	599.529	3.33841	8.06801e-26	4.91732e-22	MADS-box JOINTLESS
OE6A065932	1794	1.73706	2.68441	92.5305	3.33356	5.38234e-12	8.59506e-10	ethylene-responsive transcription factor ABR1-like
OE6A057955	897	1.62905	0.181088	8.0931	3.09309	0.00790847	0.0469929	glutaredoxin-C6-like
OE6A047566	1914	1.60931	3.00549	75.2556	3.05106	9.20949e-11	1.00833e-08	NAC transcription factor 29-like
OE6A034701	2117	1.5537	0.15101	7.7246	2.93569	0.00823539	0.0484335	ferruginol synthase-like
OE6A019367	4254	1.53942	-0.994048	10.5191	2.90677	0.00237573	0.0188089	probable LRR receptor-like serine threonine- kinase At3g47570
OE6A001040	2191	1.49328	-0.775122	8.06656	2.81529	0.00703532	0.0430225	glutelin type-B 5-like
OE6A016445	666	1.48753	-1.11494	17.6281	2.80408	0.000143982	0.00198465	auxin-induced 10A5-like
OE6A064414	13345	1.40702	0.111701	39.3777	2.65189	1.87836e-07	7.33866e-06	uclacyanin 1-like
OE6A039170	1905	1.40426	-1.31359	9.34501	2.64682	0.00395784	0.0277907	DETOXIFICATION 49-like
OE6A110900	1625	1.37917	2.03989	33.852	2.60119	8.29044e-07	2.63629e-05	heavy metal-associated isoprenylated plant 26-like
OE6A061518	3419	1.37868	0.0884485	14.4837	2.6003	0.00047127	0.00518936	receptor-like cytosolic serine threonine- kinase RBK2
OE6A019703	1042	1.34478	8.30328	909.87	2.53992	2.75524e-29	3.35855e-25	PREDICTED: Olea europaea var. sylvestris 17.3 kDa class I heat shock protein-like (LOC111377608), mRNA
OE6A010231	1694	1.33938	-0.996656	7.84481	2.53042	0.00779007	0.0464647	hydroquinone glucosyltransferase-like
OE6A101805	709	1.33181	-1.26205	11.0643	2.51719	0.00188431	0.0156565	uncharacterized
OE6A049556	11443	1.31008	-1.4377	12.8307	2.47956	0.000908353	0.00881337	UV radiation resistance-associated gene -like
OE6A008047	2130	1.29972	3.89106	403.939	2.46182	1.27976e-22	3.59995e-19	ferritin-4 e ferritin-3
OE6A116007	2405	1.28308	3.37438	12.8365	2.43357	0.000906216	0.00879631	gibberellin 2-beta-dioxygenase 1-like
OE6A020215	10052	1.2824	1.35814	21.9274	2.43243	3.18891e-05	0.000564996	AUGMIN subunit 5
OE6A029851	2943	1.22066	-1.07498	12.1737	2.33054	0.00118728	0.0108653	plasma-membrane proton-e
OE6A098338	2398	1.19475	0.951485	65.5279	2.28905	5.549e-10	4.78588e-08	SULFUR DEFICIENCY-INDUCED 1-like
OE6A050853	10134	1.18685	1.90814	44.8165	2.27655	4.82154e-08	2.30784e-06	PREDICTED: Olea europaea var. sylvestris protein LSD1-like (LOC111389797), transcript variant X2, mRNA
OE6A029919	1755	1.17025	4.03144	289.279	2.2505	5.34728e-20	7.82179e-17	ferritin-4
OE6A107328	1999	1.16014	-0.797592	17.637	2.23479	0.000143513	0.00197929	beta-amylase
OE6A106820	2539	1.15878	1.98545	14.4136	2.23268	0.000484338	0.00530293	zinc finger CONSTANS-LIKE 6
OE6A010909	5631	1.1474	1.29854	20.7017	2.21514	4.84165e-05	0.000800065	alpha-xylosidase 1-like
OE6A001198	1846	1.13621	-0.00186554	20.1879	2.19803	5.78403e-05	0.00092811	beta-amylase 3
OE6A118921	882	1.13001	2.27864	91.0735	2.18861	9.7423e-12	1.44237e-09	PREDICTED: Olea europaea var. sylvestris class I heat shock protein-like (LOC111365229), mRNA
OE6A092937	819	1.12947	-0.836571	9.10201	2.18778	0.00440789	0.0302084	unknown
OE6A009236	1298	1.12348	1.75141	19.0954	2.17872	8.4902e-05	0.00127769	dof zinc finger -like
OE6A115422	975	1.11996	8.47698	531.562	2.17342	8.97373e-24	3.64623e-20	PREDICTED: Olea europaea var. sylvestris 17.3 kDa class I heat shock protein-like (LOC111377608), mRNA
OE6A013959	1134	1.11954	-0.288627	17.0591	2.17278	0.000177438	0.00234759	40S ribosomal S17
OE6A014742	6197	1.11504	0.60902	30.794	2.16601	1.98403e-06	5.49235e-05	beta-glucosidase-like
OE6A071808	2835	1.1088	-0.269347	14.3373	2.15666	0.000498993	0.00542924	B3 domain-containing At2g36080-like
OE6A104759	2934	1.10862	1.12571	8.3428	2.15639	0.00622408	0.0392496	zinc finger WIP2-like
OE6A045774	769	1.1062	5.19049	35.5678	2.15278	9.70102e-07	3.01408e-05	secoisolariciresinol dehydrogenase-like
OE6A060624	345	1.09124	-0.921877	7.72886	2.13057	0.00821913	0.0483631	uncharacterized
OE6A029682	3957	1.08413	5.38429	494.712	2.1201	2.99154e-24	1.36747e-20	ferritin-4 e ferritin-3
OE6A071677	10763	1.08051	-0.55129	11.4101	2.11478	0.00162944	0.0139647	ABC transporter B family member 19-like
OE6A072153	1493	1.07788	2.95955	158.94	2.11093	1.4257e-15	7.24119e-13	mitogen-activated kinase kinase kinase 2
OE6A056035	1000	1.07788	8.12006	558.756	2.11093	3.04933e-25	1.59302e-21	kDa class I heat shock -like
OE6A077618	2956	1.05322	0.0356884	25.7714	2.07515	9.10598e-06	0.000196806	NAC transcription factor 29-like
OE6A089998	26422	1.04638	5.07957	216.197	2.06534	1.57229e-15	7.66627e-13	GIGANTEA-like isoform X1
OE6A114823	784	1.03131	0.977846	11.4363	2.04388	0.00161167	0.0138415	unknown
OE6A031995	3660	1.01728	-0.0722999	12.4743	2.0241	0.00104983	0.00983556	PREDICTED: Olea europaea var. sylvestris protein slowmo homolog (LOC111393303), transcript variant X2, mRNA
OE6A114053	450	1.01535	-0.748921	8.21295	2.02139	0.00657901	0.0408538	uncharacterized
OE6A088600	1887	1.01173	1.5125	22.0119	2.01633	3.0994e-05	0.000551006	unknown
OE6A004824	473	1.01124	3.36211	117.833	2.01564	3.25711e-13	7.35243e-11	Isopenicillin N synthase
OE6A102129	10592	1.00771	-0.572873	8.11232	2.01071	0.0068887	0.042337	PREDICTED: Olea europaea var. sylvestris serine/threonine-protein kinase CTR1-like (LOC111412761), mRNA
OE6A096297	1436	1.00391	0.571654	19.6514	2.00543	6.97689e-05	0.00108109	AP2 ERF and B3 domain-containing transcription factor RAV1-like
OE6A076805	858	-5.4158	0.455509	20.3028	-42.6894	6.04619e-05	0.000962573	monothiol glutaredoxin-S1-like
OE6A116776	2176	-5.18119	2.81426	16.4659	-36.2822	0.000235326	0.00294411	thymidine kinase
OE6A057335	1945	-4.73651	5.2682	9.80424	-26.6583	0.0040745	0.0284135	PREDICTED: Olea europaea var. sylvestris putative DNA helicase INO80 (LOC111401969), mRNA
OE6A084304	1706	-4.73631	-0.421132	12.3475	-26.6546	0.00115076	0.0105947	WD repeat-containing RUP2
OE6A020847	948	-4.64704	1.70188	12.2303	-25.0552	0.00120665	0.0110095	auxin-induced 15A-like
OE6A066563	2240	-4.46691	2.81704	1414.37	-22.1144	5.10757e-33	1.86779e-28	bidirectional sugar transporter N3-like
OE6A056682	2738	-4.29736	2.44056	19.7242	-19.6623	6.80074e-05	0.00106054	glucan endo-1
OE6A114943	562	-4.22039	4.90966	8.56037	-18.6408	0.00574724	0.0370205	unknown
OE6A077577	2256	-4.09063	3.19697	8.32741	-17.0373	0.00638115	0.0398961	NETWORKED 4B
OE6A003406	2286	-4.09062	2.71563	8.36794	-17.0373	0.00626571	0.0394404	uncharacterized
OE6A074125	1465	-3.97142	-1.77028	66.9959	-15.6862	4.18727e-10	3.8281e-08	unknown
OE6A018285	1578	-3.94238	5.07993	1249.05	-15.3736	3.42463e-28	2.50471e-24	acid phosphatase 1-like
OE6A019083	1188	-3.85664	7.47187	14.0689	-14.4866	0.00105606	0.00987234	PREDICTED: Olea europaea var. sylvestris phylloplanin-like (LOC111376283), mRNA
OE6A041272	1645	-3.74278	-0.971119	31.3151	-13.3872	1.70516e-06	4.83755e-05	transcription factor TCP15-like
OE6A080650	5725	-3.62047	-2.0092	40.4937	-12.299	1.74529e-07	6.94489e-06	MDIS1-interacting receptor like kinase 2-like
OE6A046901	1284	-3.56138	-1.27946	45.8977	-11.8054	3.7193e-08	1.82419e-06	cytochrome P450 CYP82D47-like
OE6A020621	1307	-3.54947	-1.30452	21.4163	-11.7084	3.79117e-05	0.000652727	PREDICTED: Olea europaea var. sylvestris protein E6-like (LOC111395461), mRNA
OE6A022101	2676	-3.30526	5.64839	9.31317	-9.88513	0.00478655	0.0321646	PREDICTED: Olea europaea var. sylvestris high mobility group B protein 13-like (LOC111367776), mRNA
OE6A037897	1068	-3.24293	2.41337	10.8541	-9.46712	0.00205959	0.0167632	uncharacterized
OE6A020321	1754	-3.10952	-1.17603	9.74712	-8.63098	0.00331702	0.0243282	aspartic ase CDR1-like
OE6A004561	689	-3.038	-0.772226	8.66019	-8.21353	0.00537156	0.0351526	E3 ubiquitin- ligase RHA2B-like
OE6A101836	1050	-3.03784	5.8143	8.68442	-8.21261	0.00545948	0.0356132	uncharacterized protein LOC111384518
OE6A100717	5804	-2.97733	5.08564	22.5383	-7.87527	2.59845e-05	0.000475402	DNA replication licensing factor MCM7
OE6A074421	7447	-2.93264	0.494527	33.9627	-7.63507	9.07436e-07	2.84597e-05	PREDICTED: Olea europaea var. sylvestris probable fatty acyl-CoA reductase 4 (LOC111412180), transcript variant X1, mRNA
OE6A120332	2148	-2.84185	-0.988474	68.742	-7.16941	3.01087e-10	2.83939e-08	anthocyanidin 3-O-glucosyltransferase 5-like
OE6A006436	3509	-2.7986	-0.630899	7.73186	-6.95763	0.00820771	0.0483329	zinc finger At1g68190 isoform X1
OE6A051826	4230	-2.6611	2.52207	16.5849	-6.32513	0.000211583	0.00269501	transcription factor UNE10-like
OE6A117543	1963	-2.608	1.01219	20.8685	-6.09658	4.57168e-05	0.000762691	pathogenesis-related leaf 6-like
OE6A098162	7970	-2.59096	1.86997	75.8275	-6.02499	8.32691e-11	9.31213e-09	PREDICTED: Olea europaea var. sylvestris probable fatty acyl-CoA reductase 4 (LOC111412180), transcript variant X1, mRNA
OE6A068559	1234	-2.56769	-0.718389	9.49855	-5.92859	0.00369886	0.0264187	uncharacterized
OE6A084101	1308	-2.56657	-1.30985	8.663	-5.92399	0.00536479	0.0351146	cannabidiolic acid synthase-like
OE6A054870	2776	-2.56588	0.347381	7.68259	-5.92114	0.00844915	0.0494363	PREDICTED: Olea europaea var. sylvestris IQ domain-containing protein IQM2-like (LOC111393172), mRNA
OE6A055915	4328	-2.50275	0.473579	22.8504	-5.66764	2.34231e-05	0.000436575	AP2-like ethylene-responsive transcription factor AIL6
OE6A063525	2414	-2.50072	0.0126148	132.401	-5.65967	2.59154e-14	8.857e-12	serine carboxypeptidase-like
OE6A119383	11491	-2.39457	-1.22395	30.4614	-5.25821	2.18677e-06	5.93676e-05	UDP-galactose transporter 2
OE6A038521	2263	-2.346	-1.07695	9.42973	-5.08413	0.00381264	0.0269732	probable xyloglucan glycosyltransferase 5
OE6A108428	1071	-2.30199	0.131272	14.9283	-4.93139	0.000396626	0.00453225	RADIALIS-like 3
OE6A060942	2040	-2.2841	1.83386	15.176	-4.87061	0.00036056	0.00420853	PLATZ domain-containing
OE6A036310	861	-2.27325	5.00257	10.797	-4.83413	0.0024773	0.0194155	auxin-binding ABP19a-like
OE6A114945	1938	-2.22274	1.12963	19.2788	-4.6678	7.95601e-05	0.00121126	uncharacterized
OE6A007177	4506	-2.22209	0.597903	18.598	-4.66568	0.000101381	0.0014794	AP2-like ethylene-responsive transcription factor AIL6
OE6A038989	1238	-2.21425	3.58231	92.2049	-4.64039	5.65811e-12	8.99219e-10	PREDICTED: Olea europaea var. sylvestris LOB domain-containing protein 41-like (LOC111386368), mRNA
OE6A024091	1726	-2.17376	2.29107	17.7276	-4.51198	0.000138849	0.00192573	probable inactive patatin 9
OE6A069673	1366	-2.16991	-0.40202	8.58861	-4.49995	0.00554774	0.0360347	PREDICTED: Olea europaea var. sylvestris methylesterase 3-like (LOC111378914), mRNA
OE6A057927	4817	-2.1605	-1.77119	24.8399	-4.47069	1.22463e-05	0.000254451	PREDICTED: Olea europaea var. sylvestris short-chain dehydrogenase TIC 32, chloroplastic-like (LOC111402990), transcript variant X1, mRNA
OE6A034055	1043	-2.13758	-1.01144	21.1609	-4.40023	4.13597e-05	0.000701848	unknown
OE6A018606	6612	-2.10341	5.90697	14.6038	-4.29723	0.000659495	0.00682623	kinesin KIN12A
OE6A105425	2556	-2.09149	3.07004	70.7662	-4.26189	2.06793e-10	2.06054e-08	expansin-A10 isoform X1
OE6A107426	3500	-2.08698	6.27043	853.039	-4.24859	9.56582e-29	8.74531e-25	inositol oxygenase 1-like
OE6A086941	1344	-2.06458	-1.61454	25.918	-4.18313	9.81825e-06	0.000210459	auxin-responsive SAUR32-like
OE6A098873	485	-2.04871	-2.03742	20.7275	-4.13735	4.79887e-05	0.000793895	PREDICTED: Olea europaea var. sylvestris non-specific lipid-transfer protein 3-like (LOC111384744), transcript variant X2, mRNA
OE6A051790	2631	-2.01875	-0.726927	12.6149	-4.05231	0.0009914	0.0094192	Zinc finger
OE6A011671	2889	-2.01003	0.623717	16.7495	-4.0279	0.000199008	0.00257339	subtilisin-like protease
OE6A041081	1326	-1.99466	0.766361	7.98523	-3.98521	0.0073022	0.0442843	uncharacterized
OE6A048512	1400	-1.99313	-0.917847	10.1387	-3.98099	0.00279799	0.0213211	scopoletin glucosyltransferase-like
OE6A014571	1316	-1.98904	1.22689	21.1398	-3.96973	4.16599e-05	0.000705632	PREDICTED: Olea europaea var. sylvestris patellin-1-like (LOC111375243), mRNA
OE6A049761	1363	-1.98069	0.0485594	17.3641	-3.94681	0.000158591	0.00214241	RSI-1
OE6A116110	2697	-1.97837	0.959312	47.861	-3.94047	2.3413e-08	1.22139e-06	probable prolyl 4-hydroxylase 9
OE6A101884	2718	-1.96537	-1.07811	16.3647	-3.90512	0.000229726	0.00288689	phospholipase A1-Igamma2
OE6A114180	4762	-1.95367	0.214193	9.99433	-3.87359	0.00297854	0.0223693	probable rhamnogalacturonate lyase B isoform X1
OE6A023187	931	-1.93167	-0.557011	32.9252	-3.81497	1.07562e-06	3.29156e-05	PREDICTED: Olea europaea var. sylvestris protein DETOXIFICATION 7-like (LOC111367375), mRNA
OE6A008626	1611	-1.90573	-1.5075	15.2051	-3.74698	0.00035655	0.00417104	elicitor-responsive 1-like
OE6A023367	2171	-1.90512	4.30627	12.8367	-3.74541	0.000906157	0.00879631	Pectate lyase
OE6A081935	3780	-1.90307	0.449658	19.8992	-3.74008	6.39659e-05	0.0010087	uncharacterized protein LOC111368555
OE6A072403	2681	-1.90172	0.272798	99.8744	-3.73657	1.8001e-12	3.19712e-10	terpene synthase 10-like
OE6A118491	1200	-1.89794	-1.14452	13.1224	-3.72681	0.00080758	0.00803498	LEAF RUST 10 DISEASE-RESISTANCE LOCUS RECEPTOR-LIKE PROTEIN KINASE-like
OE6A060678	5730	-1.87305	2.16537	8.00084	-3.66307	0.00725003	0.0440482	L-ascorbate oxidase homolog
OE6A078113	2564	-1.85861	-0.338127	31.2657	-3.62659	1.72973e-06	4.89207e-05	rust resistance kinase Lr10-like
OE6A020871	1113	-1.85677	3.03284	46.5755	-3.62196	3.16614e-08	1.57742e-06	PREDICTED: Olea europaea var. sylvestris LOB domain-containing protein 41-like (LOC111386368), mRNA
OE6A076126	3855	-1.85541	5.38314	945.13	-3.61855	1.32075e-29	2.41493e-25	ABC transporter G family member 11-like
OE6A100792	8329	-1.84826	-1.01714	10.5563	-3.60065	0.00233813	0.0185634	homeobox-leucine zipper ATHB-15
OE6A063661	1180	-1.8424	1.22	18.7396	-3.58607	9.63711e-05	0.00142047	uncharacterized
OE6A033141	2473	-1.82931	-1.02721	27.0373	-3.55367	6.13145e-06	0.000141554	LRR receptor-like serine threonine- kinase GSO1
OE6A040849	1640	-1.82729	0.72379	17.0365	-3.5487	0.000178929	0.00235453	uncharacterized
OE6A050802	7543	-1.81753	-0.705348	9.83518	-3.52477	0.00319199	0.0235957	PH
OE6A069201	7790	-1.79971	0.0961768	38.7745	-3.4815	2.45607e-07	9.22137e-06	probable leucine-rich repeat receptor kinase At1g35710
OE6A051813	1391	-1.79769	5.09735	28.3936	-3.47662	4.04902e-06	9.95753e-05	PLAT domain-containing 3-like
OE6A047396	2517	-1.79265	2.52415	33.0037	-3.46449	1.05201e-06	3.22472e-05	receptor-like serine threonine- kinase At2g45590
OE6A075483	1939	-1.7841	3.3772	8.29612	-3.44405	0.00633426	0.0397116	transcription factor bHLH93-like
OE6A053508	2727	-1.784	1.04634	8.16852	-3.44381	0.00671388	0.0415291	subtilisin-like protease
OE6A036256	4293	-1.78092	-0.0293718	9.98878	-3.43645	0.00298573	0.0223907	UDP-glucuronate:xylan alpha-glucuronosyltransferase 1 isoform X1
OE6A073284	1105	-1.77852	-0.889156	9.33096	-3.43073	0.00398248	0.027953	elongation of fatty acids 3-like
OE6A020370	1786	-1.77203	0.525175	23.3742	-3.41534	1.97046e-05	0.000379851	pectate lyase-like
OE6A023512	3949	-1.76861	2.12641	40.1412	-3.40726	1.54304e-07	6.26274e-06	metal tolerance 4-like isoform X1
OE6A115660	1493	-1.75325	0.532883	12.8128	-3.37118	0.000914928	0.00886305	acid phosphatase 1
OE6A112598	2174	-1.74712	5.15043	70.9232	-3.35687	2.00913e-10	2.01846e-08	heavy metal-associated isoprenylated plant 37
OE6A043644	5469	-1.74571	5.14339	8.7325	-3.35361	0.00519963	0.0342438	GDSL esterase lipase At1g29670-like
OE6A108800	550	-1.72438	0.76801	52.6362	-3.30439	7.92946e-09	4.70734e-07	PREDICTED: Olea europaea var. sylvestris VQ motif-containing protein 1-like (LOC111384806), mRNA
OE6A009608	5044	-1.72427	-1.16212	10.6494	-3.30412	0.00224703	0.0179767	late blight resistance homolog R1A-10
OE6A012109	1737	-1.72108	2.66828	11.6204	-3.29684	0.00149251	0.0130355	snakin-2
OE6A026598	1915	-1.71955	0.665404	20.4006	-3.29333	5.37246e-05	0.000873568	vesicle-associated membrane 726
OE6A081132	3293	-1.71884	5.31411	81.698	-3.29171	3.04556e-11	3.84045e-09	PREDICTED: Olea europaea var. sylvestris interactor of constitutive active ROPs 4 (LOC111395581), transcript variant X1, mRNA
OE6A070518	2183	-1.7118	3.57471	105.049	-3.27569	8.61056e-13	1.68385e-10	acidic mammalian chitinase-like
OE6A093218	1164	-1.6934	0.565206	13.1038	-3.23419	0.000813627	0.00807204	GET1-like isoform X3
OE6A054694	899	-1.68992	-1.28605	12.4774	-3.22638	0.00104848	0.00983123	unknown
OE6A110092	2734	-1.6765	0.293866	12.5404	-3.19651	0.00102191	0.00966179	uncharacterized
OE6A105421	2193	-1.6722	1.30203	11.1773	-3.187	0.00183198	0.015355	pectinesterase pectinesterase inhibitor 22
OE6A098864	4677	-1.64554	0.87962	21.7846	-3.12864	3.34623e-05	0.00058718	probable LRR receptor-like serine threonine- kinase At3g47570 isoform X2
OE6A074890	3342	-1.64389	1.955	61.5074	-3.12506	1.22521e-09	9.62768e-08	O-acyltransferase WSD1-like
OE6A087378	2693	-1.64332	-0.142516	13.4281	-3.12385	0.000714545	0.0072705	PREDICTED: Olea europaea var. sylvestris uncharacterized LOC111371908 (LOC111371908), mRNA
OE6A106101	1360	-1.64275	-0.60588	12.2178	-3.12262	0.00116596	0.0107023	ankyrin repeat-containing BDA1-like
OE6A035426	2489	-1.63563	-0.381099	8.00007	-3.10724	0.00725257	0.0440564	uncharacterized
OE6A102373	2496	-1.62879	1.70271	8.29311	-3.09254	0.00634295	0.0397318	auxin-induced AUX22-like
OE6A067051	1119	-1.62522	-0.760604	20.6392	-3.08489	5.18753e-05	0.000848782	ethylene-responsive transcription factor ERF014-like
OE6A062693	646	-1.62171	-0.640734	15.0019	-3.0774	0.000385534	0.00443631	unknown
OE6A088450	4983	-1.61958	5.5161	36.4492	-3.07285	4.06857e-07	1.43475e-05	phosphoethanolamine N-methyltransferase 1-like
OE6A040002	1984	-1.61884	1.33173	9.01322	-3.07127	0.00490021	0.0327847	secretory carrier-associated membrane 5
OE6A059838	1486	-1.60716	-1.3936	16.6583	-3.04651	0.000205874	0.00263699	uncharacterized
OE6A079100	423	-1.60353	5.75218	12.1167	-3.03886	0.0019545	0.0161074	non-specific lipid-transfer 2-like
OE6A019774	26830	-1.60319	1.91454	64.925	-3.03814	6.23651e-10	5.30379e-08	CTR9 homolog
OE6A003848	1354	-1.59941	-0.622285	27.7738	-3.03019	4.88918e-06	0.000116401	uncharacterized
OE6A090057	4039	-1.59935	-0.75354	33.8675	-3.03007	8.2547e-07	2.62721e-05	stachyose synthase
OE6A051887	284	-1.59778	2.45218	71.6476	-3.02678	1.75968e-10	1.79748e-08	unknown
OE6A039155	5639	-1.59616	-1.06027	8.48066	-3.02338	0.00582518	0.0373918	LRR receptor-like serine threonine- kinase GSO1
OE6A045635	984	-1.59245	-0.157574	43.035	-3.01562	8.45379e-08	3.73817e-06	b-box domain 30
OE6A046955	2382	-1.58869	5.30074	12.0809	-3.00775	0.00125993	0.0113905	expansin-B3-like
OE6A028361	3046	-1.57708	-0.622029	10.2549	-2.98365	0.00266113	0.0205003	receptor-like serine threonine- kinase NCRK isoform X1
OE6A111722	6456	-1.54067	-1.37163	9.10905	-2.9093	0.0043941	0.0301308	gibberellin 2-beta-dioxygenase 2-like
OE6A051225	1618	-1.53287	-0.651388	24.2304	-2.8936	1.49033e-05	0.000300275	transcription factor MYB102-like
OE6A081536	666	-1.53159	3.52546	23.4344	-2.89104	1.93187e-05	0.00037379	probable carboxylesterase 8
OE6A091265	13197	-1.53029	-0.932353	20.9429	-2.88845	4.45648e-05	0.000746538	probable LRR receptor-like serine threonine- kinase At1g06840 isoform X1
OE6A019678	4702	-1.51945	-0.939814	24.7637	-2.86681	1.25492e-05	0.000259687	cytochrome P450 714C2-like
OE6A074261	2271	-1.51846	5.21151	16.357	-2.86484	0.000319962	0.00381379	Expansin A1
OE6A064431	17367	-1.51544	5.41269	18.2134	-2.85886	0.000116419	0.00166497	probably inactive leucine-rich repeat receptor kinase IMK2
OE6A065999	3389	-1.5016	0.713213	16.3853	-2.83156	0.000227958	0.00286664	BTB POZ and TAZ domain-containing 1
OE6A077439	2864	-1.49781	6.29771	10.6323	-2.82414	0.0022635	0.0180767	G2 mitotic-specific cyclin S13-7-like
OE6A114538	18878	-1.49084	-1.06537	18.9262	-2.81053	9.01656e-05	0.00134144	Copal-8-ol diphosphate hydratase
OE6A054251	1245	-1.48624	-1.78681	12.5019	-2.80158	0.00103807	0.00977344	PREDICTED: Olea europaea var. sylvestris late embryogenesis abundant protein At3g53040 (LOC111368398), transcript variant X1, mRNA
OE6A108251	892	-1.48044	0.0508045	19.1579	-2.79033	8.30378e-05	0.00125376	multidrug resistance
OE6A112705	6029	-1.4689	-1.35422	8.21241	-2.76811	0.00658064	0.040857	PIN-LIKES 7
OE6A083428	4058	-1.46577	4.00424	8.14516	-2.7621	0.00678595	0.0418757	endoglucanase 6-like
OE6A015574	3990	-1.46444	-0.289384	12.5235	-2.75957	0.00102897	0.00971193	PREDICTED: Olea europaea var. sylvestris amino acid permease 3-like (LOC111389642), transcript variant X2, mRNA
OE6A034352	2996	-1.44777	-1.32	8.34969	-2.72786	0.00618178	0.0390704	galactan beta-1
OE6A048399	3766	-1.44548	2.62825	10.2718	-2.72353	0.00264185	0.0203958	wall-associated receptor kinase 3-like
OE6A022190	3213	-1.43408	2.39391	31.6545	-2.7021	1.54593e-06	4.44794e-05	growth-regulating factor 1-like
OE6A028003	3968	-1.43357	3.75149	7.84802	-2.70114	0.00777853	0.0464275	uncharacterized
OE6A116533	2577	-1.42072	1.9704	15.9281	-2.6772	0.000270738	0.00331567	probable pectate lyase 18
OE6A119971	1759	-1.41738	3.95249	47.0786	-2.67101	1.73107e-07	6.9015e-06	stress-response A B barrel domain-containing At5g22580
OE6A041210	1158	-1.41562	0.503115	22.1523	-2.66774	2.95662e-05	0.000529484	uncharacterized N-acetyltransferase p20-like
OE6A075686	1807	-1.41142	4.60658	365.993	-2.65998	7.77633e-22	1.57985e-18	E3 ubiquitin- ligase PUB23-like
OE6A018267	1504	-1.4108	3.11573	13.8693	-2.65884	0.000599742	0.0063041	stress-response A B barrel domain-containing At5g22580
OE6A076093	1600	-1.40504	3.44153	166.005	-2.64825	7.03432e-16	3.95751e-13	E3 ubiquitin- ligase PUB23-like
OE6A033576	3930	-1.40096	-0.233821	8.46924	-2.64078	0.00585539	0.0375264	probable LRR receptor-like serine threonine- kinase At3g47570
OE6A116012	4067	-1.39774	1.94493	57.8085	-2.63489	2.61338e-09	1.85559e-07	high affinity nitrate transporter -like
OE6A098767	1720	-1.37693	-0.388824	31.3163	-2.59716	1.70458e-06	4.83755e-05	uncharacterized
OE6A116593	2331	-1.37665	-0.295615	11.2993	-2.59666	0.00170687	0.0145159	1-aminocyclopropane-1-carboxylate oxidase homolog 1-like
OE6A083748	3074	-1.37629	-0.252433	10.8533	-2.596	0.00206029	0.0167652	transcription factor bHLH90
OE6A064184	2955	-1.36855	4.37051	9.07698	-2.5821	0.00445724	0.0304406	proliferating cell nuclear antigen-like
OE6A051761	3017	-1.36233	2.66021	10.0939	-2.57099	0.00285269	0.0216332	probable pectinesterase pectinesterase inhibitor 34
OE6A099990	4948	-1.36127	1.43967	9.49623	-2.56912	0.00370264	0.026425	uncharacterized membrane At1g06890-like
OE6A042984	3730	-1.36125	-0.117904	9.4583	-2.56908	0.00376496	0.0267442	probable magnesium transporter NIPA6
OE6A117569	13301	-1.36046	5.49333	30.1517	-2.56768	2.39519e-06	6.41682e-05	DNA polymerase alpha catalytic subunit
OE6A060375	1909	-1.35779	5.16336	49.5306	-2.56291	1.59268e-08	8.71896e-07	expansin-A5-like isoform X2
OE6A062495	3869	-1.34782	2.46777	26.2846	-2.54527	7.7493e-06	0.00017248	uncharacterized
OE6A008555	1587	-1.34386	0.522917	28.7725	-2.53829	3.61157e-06	9.046e-05	U-box domain-containing 21-like
OE6A062084	985	-1.33958	-1.46254	8.51007	-2.53077	0.00574816	0.0370205	ethylene-responsive transcription factor 1A-like
OE6A092298	4095	-1.33415	1.59232	19.5628	-2.52127	7.19757e-05	0.0011116	aspartic ase NANA
OE6A029688	3028	-1.33159	1.2246	12.4736	-2.5168	0.00109695	0.010202	PREDICTED: Olea europaea var. sylvestris nitrate regulatory gene2 protein-like (LOC111382311), mRNA
OE6A057459	9796	-1.33079	3.73693	24.8495	-2.51541	1.80964e-05	0.000354644	Ceramide glucosyltransferase
OE6A010853	1718	-1.32779	2.73402	60.1946	-2.51017	1.59791e-09	1.22247e-07	F-box At3g07870-like
OE6A116144	595	-1.32564	-1.12386	15.9431	-2.50644	0.000269206	0.00330023	uncharacterized
OE6A077416	794	-1.325	0.346374	17.0438	-2.50534	0.000178448	0.0023516	cell wall vacuolar inhibitor of fructosidase 2-like
OE6A034427	2898	-1.32343	2.79899	18.6971	-2.5026	9.78455e-05	0.00143641	Select seq XM_022991696.1
OE6A012151	6093	-1.32172	4.462	25.7798	-2.49963	9.08193e-06	0.000196519	beta-D-xylosidase 1-like
OE6A071276	3437	-1.31479	1.86867	18.4769	-2.48767	0.00010588	0.00153587	uncharacterized
OE6A106717	3386	-1.30995	0.129462	10.4235	-2.47934	0.00247508	0.0194146	pectinesterase pectinesterase inhibitor PPE8B-like
OE6A013033	1175	-1.30487	1.64925	116.406	-2.47062	1.86582e-13	4.70561e-11	PREDICTED: Olea europaea var. sylvestris F-box protein PP2-B11-like (LOC111379754), transcript variant X2, mRNA
OE6A082724	2916	-1.30346	2.70086	70.8285	-2.46819	2.04439e-10	2.04825e-08	beta-amyrin 28-oxidase-like
OE6A110940	6109	-1.30014	1.00448	9.58722	-2.46253	0.00355755	0.0256195	probable methyltransferase PMT26
OE6A022545	16613	-1.29783	-0.646828	12.8017	-2.45859	0.000919085	0.0088939	UDP-Glycosyltransferase superfamily
OE6A079098	3614	-1.29113	6.07807	9.81009	-2.4472	0.00347286	0.0252082	non-specific lipid-transfer 2-like
OE6A118180	3767	-1.29113	6.48757	327.097	-2.44719	6.38665e-20	8.98282e-17	glucan endo-1
OE6A096826	6115	-1.28882	-0.308827	23.2003	-2.44328	2.08648e-05	0.000398643	phosphate transporter PHO1 homolog 1 isoform X2
OE6A063889	2245	-1.27911	1.68872	12.019	-2.4269	0.00126532	0.0114251	BPS1
OE6A004883	4860	-1.27906	2.62464	125.005	-2.4268	6.3034e-14	1.92091e-11	sodium calcium exchanger NCL2-like
OE6A098399	1100	-1.26828	2.68812	138.119	-2.40873	1.33792e-14	5.04396e-12	ethylene-responsive transcription factor 1A-like
OE6A072394	1204	-1.26773	2.50139	83.3391	-2.40782	2.31938e-11	3.08427e-09	uncharacterized
OE6A092768	1392	-1.2633	1.30752	12.1208	-2.40045	0.00121339	0.0110572	myb AA
OE6A051997	288	-1.261	0.574615	62.6035	-2.39662	1.40174e-09	1.08373e-07	EF-hand domain
OE6A086752	1549	-1.25468	5.86209	117.958	-2.38615	4.92176e-13	1.04642e-10	PREDICTED: Olea europaea var. sylvestris LOB domain-containing protein 41-like (LOC111382801), mRNA
OE6A074906	8085	-1.25317	2.42571	12.5014	-2.38365	0.00103831	0.00977344	uncharacterized protein LOC111383969
OE6A009235	921	-1.24887	-1.38228	8.1314	-2.37656	0.0068288	0.0420762	nuclear pore complex NUP96
OE6A048657	3375	-1.24855	5.64158	12.1831	-2.37602	0.0026119	0.0202372	replication A 70 kDa DNA-binding subunit B
OE6A095850	3638	-1.24605	4.80504	81.0505	-2.37192	3.39458e-11	4.22233e-09	glyceraldehyde-3-phosphate dehydrogenase B
OE6A096010	2317	-1.24264	2.9998	20.981	-2.36631	4.39865e-05	0.00073956	PREDICTED: Olea europaea var. sylvestris putative late blight resistance protein homolog R1A-3 (LOC111369564), mRNA
OE6A077201	4890	-1.24125	0.430756	13.1886	-2.36403	0.0007864	0.00787024	beta-fructofuranosidase
OE6A097453	2949	-1.2383	3.7933	38.3596	-2.3592	2.44898e-07	9.20417e-06	amino acid permease 4-like
OE6A050526	2220	-1.23779	0.761395	10.7449	-2.35837	0.00215745	0.0173933	vetispiradiene synthase 2-like
OE6A044902	1691	-1.23779	0.696587	9.85234	-2.35836	0.00316822	0.0234532	aspartic ase CDR1-like
OE6A045388	1257	-1.23341	0.161474	16.7642	-2.35123	0.000197918	0.00256236	uncharacterized
OE6A015750	2523	-1.23235	1.15956	18.0428	-2.3495	0.000123824	0.00175441	transcription factor bHLH18-like
OE6A091968	16830	-1.22999	-0.313047	14.2193	-2.34565	0.000522571	0.00563714	low affinity sulfate transporter 3
OE6A095335	4973	-1.22866	3.57912	24.9582	-2.34349	1.17909e-05	0.000246846	kinetochore NDC80 homolog
OE6A018934	4182	-1.22719	1.47727	8.8687	-2.34111	0.00489148	0.0327484	S-type anion channel SLAH2 isoform X3
OE6A066977	10108	-1.22655	2.41319	57.5899	-2.34007	2.73555e-09	1.93494e-07	O-acyltransferase WSD1-like
OE6A106640	6866	-1.22521	-1.10183	9.47203	-2.33789	0.00374226	0.0266203	inositol oxygenase 1-like
OE6A118007	2915	-1.22147	0.0761475	42.2672	-2.33184	9.01504e-08	3.93872e-06	PREDICTED: Olea europaea var. sylvestris replication protein A 70 kDa DNA-binding subunit B-like (LOC111371050), mRNA
OE6A074775	3813	-1.22132	-1.12525	8.96481	-2.33161	0.00468576	0.0316559	uncharacterized ATP-dependent helicase -like
OE6A069162	1153	-1.21928	0.482056	20.8392	-2.32831	4.61804e-05	0.000770074	probable receptor kinase At1g33260
OE6A026603	426	-1.21852	0.264373	14.9812	-2.32708	0.000388616	0.00446335	uncharacterized
OE6A000857	2267	-1.21646	6.11362	15.3481	-2.32375	0.000359383	0.00419881	aquaporin TIP2-1-like
OE6A091111	1510	-1.21642	5.65014	17.8779	-2.32369	0.00013146	0.00184544	ribonucleoside-diphosphate reductase small chain
OE6A106805	3664	-1.20902	0.480658	7.85885	-2.3118	0.00773976	0.0462476	RNA-binding 38
OE6A006707	952	-1.20859	1.04403	8.29278	-2.31112	0.00634391	0.0397318	NDR1 HIN1 1
OE6A030853	2453	-1.20801	-1.56808	7.92573	-2.31019	0.00750481	0.0451833	sentrin-specific protease 1-like
OE6A097817	1211	-1.20656	1.42427	8.45301	-2.30787	0.00589859	0.0377306	copper transport CCH-like
OE6A088732	1070	-1.20442	-1.18838	8.53411	-2.30444	0.00568602	0.0367306	unknown
OE6A048382	2512	-1.20186	-0.186495	14.5891	-2.30035	0.000452332	0.00502318	Zinc finger
OE6A009755	3552	-1.20065	0.093127	8.75765	-2.29843	0.0051412	0.0339536	NSP-INTERACTING KINASE 1-like
OE6A066792	2750	-1.1992	1.46356	8.92415	-2.29613	0.00479928	0.0322441	inositol oxygenase 2
OE6A018761	1417	-1.1904	4.3212	56.6474	-2.28216	3.33508e-09	2.25853e-07	PREDICTED: Olea europaea var. sylvestris LOB domain-containing protein 41-like (LOC111382801), mRNA
OE6A076710	787	-1.18864	1.95217	34.7059	-2.27937	6.54196e-07	2.16501e-05	ethylene-responsive transcription factor ERF020-like
OE6A098203	2141	-1.18477	-1.05648	10.9758	-2.27327	0.00195613	0.0161095	L-type lectin-domain containing receptor kinase -like
OE6A087599	588	-1.18372	-0.305924	20.1421	-2.27161	5.87699e-05	0.000940139	dynein light chain 2
OE6A100838	1560	-1.18312	0.282087	11.0239	-2.27067	0.00191675	0.0158727	uncharacterized
OE6A120113	2614	-1.18228	1.02777	12.5403	-2.26936	0.00102195	0.00966179	nicotianamine synthase-like
OE6A020676	11740	-1.17992	2.5683	32.7234	-2.26564	1.13888e-06	3.45272e-05	syntaxin-71
OE6A050819	1838	-1.17349	-1.25027	7.87895	-2.25557	0.00788823	0.046906	high-affinity nitrate transporter -like
OE6A096994	9006	-1.1717	1.07786	15.0182	-2.25277	0.000383116	0.00441544	4-alpha-glucanotransferase DPE2
OE6A020225	3819	-1.16967	1.05465	10.7437	-2.2496	0.00215854	0.0173982	NHL repeat
OE6A005506	1113	-1.16945	-1.14138	11.731	-2.24927	0.00142541	0.0125484	PREDICTED: Olea europaea var. sylvestris BURP domain-containing protein 16-like (LOC111377327), mRNA
OE6A106061	4443	-1.16744	-0.849738	10.6561	-2.24612	0.00224066	0.017943	ferric reduction oxidase 4-like
OE6A078018	1612	-1.16701	4.92361	12.8029	-2.24546	0.000939268	0.00904502	PREDICTED: Olea europaea var. sylvestris thaumatin-like protein (LOC111366239), transcript variant X2, mRNA
OE6A103115	649	-1.16367	1.0272	8.10027	-2.24027	0.0069268	0.0424868	unknown
OE6A100232	921	-1.16044	1.62525	23.2755	-2.23526	2.03545e-05	0.000390322	ethylene-responsive transcription factor ERF020-like
OE6A021910	3719	-1.15999	1.8479	15.4494	-2.23456	0.000324726	0.00385925	xyloglucan glycosyltransferase 4
OE6A109543	6636	-1.15316	-1.58645	9.80077	-2.22401	0.00324024	0.0238607	ATP-dependent DNA helicase PIF1-like
OE6A071787	5917	-1.14862	-0.196012	23.5127	-2.21701	1.88288e-05	0.000366445	carbonic anhydrase 2-like
OE6A013778	4698	-1.14382	1.04642	20.126	-2.20966	5.90996e-05	0.000944999	guanine nucleotide-binding subunit gamma 3
OE6A107532	2235	-1.14057	3.8074	26.2899	-2.20468	7.73657e-06	0.000172466	BAG family molecular chaperone regulator 3-like
OE6A021045	3763	-1.13917	1.03391	14.725	-2.20254	0.000429081	0.00482361	kynurenine formamidase-like
OE6A092121	1981	-1.13609	0.500772	39.8757	-2.19784	1.65188e-07	6.64552e-06	PREDICTED: Olea europaea var. sylvestris BURP domain-containing protein 16-like (LOC111377327), mRNA
OE6A004805	1352	-1.13556	1.59308	9.19351	-2.19703	0.00423234	0.029217	PREDICTED: Olea europaea var. sylvestris transcription repressor OFP7-like (LOC111373261), mRNA
OE6A041492	2125	-1.13422	6.6444	160.962	-2.195	1.16175e-15	5.98369e-13	spermidine hydroxycinnamoyl transferase-like
OE6A020313	2543	-1.13103	2.37472	13.5385	-2.19016	0.000683802	0.00701429	homeobox-leucine zipper HAT3-like
OE6A034057	21450	-1.13039	-0.350854	10.9625	-2.18917	0.00244412	0.0192254	ferruginol synthase-like
OE6A102910	836	-1.12859	2.29185	84.7925	-2.18645	1.82783e-11	2.47562e-09	ethylene-responsive transcription factor 1A-like
OE6A067987	1603	-1.12176	3.89448	13.1844	-2.17612	0.000787725	0.00788134	DNA-damage-repair toleration DRT100-like
OE6A066054	984	-1.11955	-1.26688	9.32967	-2.17278	0.00398475	0.027956	clathrin assembly At4g40080
OE6A056937	3127	-1.11945	1.96117	30.9948	-2.17264	1.87128e-06	5.23365e-05	gamma-glutamyl peptidase 5-like
OE6A081830	3602	-1.11905	-1.13204	9.45188	-2.17205	0.00377561	0.0267734	G-type lectin S-receptor-like serine threonine- kinase At4g27290 isoform X1
OE6A085084	1125	-1.11882	3.25578	89.4372	-2.17169	8.69688e-12	1.30343e-09	(-)-isopiperitenol (-)-carveol dehydrogenase
OE6A031898	3210	-1.11485	2.63639	9.70645	-2.16572	0.0033817	0.0246837	probable L-gulonolactone oxidase 6
OE6A009863	9537	-1.11464	3.27159	17.7028	-2.16542	0.000140111	0.00193934	uncharacterized protein LOC111383969
OE6A044324	1140	-1.11117	-1.75544	8.79272	-2.16021	0.00506091	0.033558	uncharacterized protein LOC111393240
OE6A055711	1129	-1.10848	-1.16344	13.3004	-2.15619	0.000751937	0.00758136	pelargonidin 3-O-(6-caffeoylglucoside) 5-O-(6-O-malonylglucoside) 4 -malonyltransferase-like
OE6A072082	780	-1.10618	-0.976552	10.0003	-2.15275	0.00297082	0.0223355	PREDICTED: Camellia sinensis E3 ubiquitin-protein ligase SINAT2-like (LOC114321672), transcript variant X4, mRNA
OE6A088744	1317	-1.10593	-1.43643	9.52655	-2.15237	0.00365361	0.0261773	late embryogenesis abundant -like
OE6A053282	2058	-1.1037	4.83547	145.141	-2.14905	6.11343e-15	2.63014e-12	anthocyanidin 3-O-glucosyltransferase 2-like
OE6A026331	2901	-1.09601	5.28049	9.9573	-2.13763	0.00332981	0.0244062	endoglucanase 17
OE6A023063	3794	-1.09329	-0.79651	8.0482	-2.1336	0.00709411	0.0432518	U-box domain-containing 44-like
OE6A103542	2384	-1.09316	0.0465136	25.4344	-2.13342	1.01309e-05	0.000216221	G-type lectin S-receptor-like serine threonine- kinase RLK1
OE6A026076	2391	-1.09239	0.222472	14.7365	-2.13228	0.000427173	0.00481396	peroxidase N1
OE6A102371	3007	-1.09083	-0.955933	8.71429	-2.12996	0.00524236	0.0344737	vestitone reductase
OE6A060165	3530	-1.09074	-0.545771	15.1409	-2.12983	0.000365448	0.00425472	probable disease resistance At5g63020
OE6A087913	1338	-1.08965	-1.51287	9.59913	-2.12822	0.00353901	0.0255451	zinc finger 1
OE6A012746	2133	-1.08939	4.20398	56.6138	-2.12784	3.35881e-09	2.2704e-07	G1 S-specific cyclin D
OE6A032748	2542	-1.08766	1.5432	56.7788	-2.12528	3.24383e-09	2.21465e-07	3-ketoacyl- synthase 5-like
OE6A068173	2189	-1.08733	1.44141	8.80903	-2.12481	0.005617	0.0364199	basic 7S globulin-like
OE6A041268	1430	-1.0866	2.64258	55.9913	-2.12373	3.83283e-09	2.54379e-07	AAA-ATPase At3g50940
OE6A014681	1078	-1.08557	-0.918734	11.7857	-2.12222	0.00139342	0.0123321	unknown
OE6A073700	3583	-1.08556	3.90111	249.101	-2.1222	7.41814e-19	8.75077e-16	ABC transporter G family member 5
OE6A067372	2767	-1.08414	-0.44691	13.5738	-2.12011	0.000674257	0.00694842	myosin-1-like isoform X2 e myosin-2
OE6A071483	8334	-1.08399	3.18881	32.376	-2.11989	1.25714e-06	3.74978e-05	uncharacterized protein LOC111379604 isoform X1
OE6A116298	1200	-1.0814	-0.392716	8.37836	-2.11608	0.00610177	0.0386985	ethylene-responsive transcription factor ERF086
OE6A055700	24829	-1.07875	2.7582	16.012	-2.1122	0.000262294	0.00322414	DNA topoisomerase 3-alpha isoform X1
OE6A062400	24004	-1.0779	3.95627	14.865	-2.11096	0.000407458	0.00463031	serine threonine- kinase haspin homolog
OE6A099815	510	-1.07739	1.0591	13.0623	-2.11021	0.00082733	0.00817914	unknown
OE6A004478	4605	-1.07614	3.32834	48.0162	-2.10839	2.25823e-08	1.18531e-06	glucomannan 4-beta-mannosyltransferase 2-like
OE6A087037	3997	-1.07591	0.646406	23.2654	-2.10805	2.04227e-05	0.000391219	glutamate receptor -like
OE6A106212	829	-1.07453	3.8306	18.087	-2.10603	0.00012883	0.00181479	universal stress A
OE6A079893	1338	-1.07162	-0.343884	8.27085	-2.10179	0.00655429	0.0407348	uncharacterized
OE6A112755	6877	-1.06994	3.02826	10.389	-2.09935	0.00251197	0.0196282	uncharacterized
OE6A105042	1140	-1.06982	2.17216	40.7091	-2.09917	1.33477e-07	5.51539e-06	NAC domain-containing 35-like
OE6A111588	2708	-1.06826	3.22495	23.1921	-2.0969	2.09215e-05	0.000399518	PLASMODESMATA CALLOSE-BINDING PROTEIN 2-like
OE6A011674	1330	-1.06747	1.20243	54.3827	-2.09575	5.41331e-09	3.40136e-07	ethylene-responsive transcription factor 1B-like
OE6A070833	1836	-1.06629	1.81759	73.4677	-2.09404	1.26604e-10	1.32659e-08	F-box At2g27310
OE6A063887	999	-1.0657	-0.411574	15.3194	-2.09318	0.000341272	0.0040219	topoisomerase I
OE6A084426	1686	-1.0643	1.53726	9.28772	-2.09116	0.00420854	0.0290986	serine carboxypeptidase-like 50
OE6A082545	3846	-1.06309	0.464802	25.783	-2.0894	9.07257e-06	0.000196519	sodium calcium exchanger NCL-like
OE6A036343	3358	-1.06176	2.44502	16.2624	-2.08748	0.000238709	0.0029793	cyclin-D4-1-like
OE6A106148	969	-1.05642	1.461	40.8775	-2.07976	1.27887e-07	5.31444e-06	2-hydroxyisoflavanone dehydratase-like
OE6A122006	4910	-1.05567	0.719479	34.6066	-2.07868	6.72366e-07	2.21312e-05	LRR receptor-like serine threonine- kinase GSO1
OE6A070618	3792	-1.05004	0.0168368	13.3827	-2.07059	0.00072762	0.00737686	WD repeat-containing YMR102C-like isoform X1
OE6A036345	1125	-1.04935	4.70153	36.6799	-2.06959	3.82402e-07	1.36032e-05	universal stress A
OE6A071941	4284	-1.04791	2.67527	85.0454	-2.06753	1.75411e-11	2.40247e-09	TIFY 5A-like
OE6A067965	12537	-1.0457	5.94208	12.0997	-2.06436	0.00276437	0.0211109	DNA (cytosine-5)-methyltransferase CMT3-like
OE6A016566	1588	-1.04422	1.61543	13.5966	-2.06225	0.000668182	0.00689857	PREDICTED: Olea europaea var. sylvestris fibrous sheath CABYR-binding protein-like (LOC111370676), mRNA
OE6A093489	3951	-1.04356	0.942746	9.75474	-2.06131	0.00336432	0.0245871	thermospermine synthase ACAULIS5-like
OE6A019085	1224	-1.04065	1.43517	45.5929	-2.05716	4.00023e-08	1.95046e-06	ethylene-responsive transcription factor ERF014-like
OE6A075658	33289	-1.03731	1.12681	22.6616	-2.0524	2.49388e-05	0.00045944	probable leucine-rich repeat receptor-like serine threonine- kinase At3g14840
OE6A014354	6508	-1.03316	5.79337	28.8797	-2.04651	3.49701e-06	8.8073e-05	DNA replication licensing factor MCM5
OE6A087938	1688	-1.03128	3.58874	203.771	-2.04384	2.33325e-17	1.85488e-14	U-box domain-containing 21-like
OE6A042123	2245	-1.03098	3.2947	39.7703	-2.04341	1.6973e-07	6.78344e-06	inorganic phosphate transporter 1-4-like
OE6A070362	564	-1.03032	-0.466238	14.2998	-2.04247	0.000506878	0.00549867	ethylene-responsive transcription factor ERF017-like
OE6A031397	926	-1.02965	-1.10478	9.32942	-2.04153	0.00398519	0.027956	nuclear transcription factor Y subunit C-2-like
OE6A066586	2302	-1.02902	-0.308768	18.0582	-2.04064	0.000123136	0.00174736	calcium uniporter 4
OE6A009420	1342	-1.02876	1.13846	56.8093	-2.04026	3.22299e-09	2.20831e-07	uncharacterized
OE6A085443	2250	-1.02294	4.26594	43.6729	-2.03205	6.36869e-08	2.94806e-06	homeobox-leucine zipper ATHB-13-like
OE6A024560	837	-1.02151	-0.685308	8.9457	-2.03005	0.00472592	0.0318625	PREDICTED: Olea europaea var. sylvestris F-box protein PP2-B10-like (LOC111380065), mRNA
OE6A117750	1819	-1.01921	1.11736	17.7892	-2.02681	0.000135767	0.00189209	ankyrin repeat-containing BDA1-like
OE6A061153	1092	-1.0188	-0.782499	12.023	-2.02623	0.00126325	0.0114148	uncharacterized
OE6A009353	2269	-1.01622	0.869993	10.3324	-2.02261	0.00257378	0.0199916	soluble inorganic pyrophosphatase 1
OE6A112636	1612	-1.01546	0.0579897	9.45618	-2.02155	0.00376846	0.0267486	BURP domain-containing BNM2A-like
OE6A064587	15254	-1.01445	4.44693	107.766	-2.02013	5.92641e-13	1.20402e-10	fanconi-associated nuclease 1 homolog isoform X1
OE6A093352	5923	-1.01292	0.587885	28.8649	-2.01799	3.51258e-06	8.83436e-05	LRR receptor-like serine threonine- kinase GSO1
OE6A056651	1843	-1.01196	5.8585	424.231	-2.01665	5.19031e-23	1.72549e-19	probable WRKY transcription factor 33
OE6A090116	7185	-1.01179	4.005	11.2782	-2.01641	0.00172203	0.0146143	beta-galactosidase-like
OE6A121910	1746	-1.01122	-0.519501	7.80675	-2.01562	0.00792819	0.0470735	uncharacterized
OE6A047059	4239	-1.00729	3.50803	15.9721	-2.01013	0.000284596	0.00344712	PREDICTED: Olea europaea var. sylvestris protein LONGIFOLIA 1 (LOC111391425), mRNA
OE6A080326	1851	-1.00493	-0.909472	7.93677	-2.00685	0.00746677	0.0450432	PREDICTED: Olea europaea var. sylvestris probable serine/threonine-protein kinase At1g54610 (LOC111368820), transcript variant X1, mRNA
OE6A066259	7000	-1.00485	-0.033593	12.2053	-2.00674	0.00117195	0.0107519	serine threonine- kinase isoform X1
OE6A047567	2324	-1.00329	0.776711	24.6546	-2.00456	1.29968e-05	0.000268216	probable receptor kinase At1g11050
OE6A035506	852	-1.00113	1.69177	34.7306	-2.00157	6.49754e-07	2.15616e-05	ethylene-responsive transcription factor ERF096-like

## Sheet: March
Gene_ID	Length	logFC	logCPM	F	FC	PValue	FDR	Annotation
OE6A050975	1149	-4.83249	0.2173	14.4695	-28.492	0.000498675	0.00273199	beta-D-glucosyl crocetin beta-1
OE6A061114	4327	-3.35318	-0.289636	21.8728	-10.219	3.24816e-05	0.000265494	constans-1
OE6A061404	528	-3.12534	-1.87759	8.73215	-8.72613	0.00526732	0.0190243	late blight resistance homolog R1A-10
OE6A037580	20294	-2.54343	6.57207	2608.12	-5.82975	2.8813e-38	1.05366e-33	LHY-like isoform X1
OE6A011488	5499	-2.47896	5.171	787.559	-5.57495	4.44588e-28	2.03227e-24	PREDICTED: Olea europaea var. sylvestris protein LNK1-like (LOC111409760), transcript variant X1, mRNA
OE6A075553	864	-2.23846	-0.434078	77.3272	-4.71894	6.40904e-11	2.63636e-09	PREDICTED: Olea europaea var. sylvestris anther-specific protein BCP1 (LOC111404457), mRNA
OE6A116972	1114	-2.23545	-1.47478	7.61741	-4.70909	0.00865541	0.0284432	uncharacterized
OE6A003992	7411	-2.21143	4.82216	202.282	-4.63133	2.64105e-17	5.5506e-15	PREDICTED: Olea europaea var. sylvestris protein LNK1-like (LOC111409761), transcript variant X4, misc_RNA
OE6A073700	3583	-2.20383	3.90111	822.148	-4.60701	1.94613e-28	1.01668e-24	ABC transporter G family member 5
OE6A084227	1499	-2.1518	1.60038	131.225	-4.44383	2.97737e-14	3.09317e-12	haloacid dehalogenase-like hydrolase domain-containing 3
OE6A004192	3217	-2.07725	0.0362317	75.816	-4.22001	8.34385e-11	3.35673e-09	uncharacterized
OE6A031554	1315	-2.0377	2.28678	43.8306	-4.10589	1.19745e-06	1.52364e-05	B-box zinc finger 32-like
OE6A104771	2482	-1.99453	3.22734	207.021	-3.98485	1.78503e-17	3.88551e-15	cyclic dof factor 1-like
OE6A028456	1305	-1.97904	0.668351	20.157	-3.94231	5.84647e-05	0.000442375	mitogen-activated kinase kinase kinase A-like
OE6A105843	1331	-1.95769	-1.32887	6.75627	-3.8844	0.0129901	0.0394188	PREDICTED: Olea europaea var. sylvestris protein BIG GRAIN 1-like E (LOC111381943), mRNA
OE6A016444	7809	-1.91472	-1.62753	22.3128	-3.77042	3.42454e-05	0.000278355	epithelial chloride channel -like
OE6A054819	4361	-1.90078	1.16227	148.872	-3.73416	4.08099e-15	5.40717e-13	NRT1 PTR FAMILY
OE6A079773	4154	-1.83868	1.57015	172.874	-3.57683	3.62134e-16	6.00563e-14	ribulose bisphosphate carboxylase oxygenase activase
OE6A088862	1521	-1.8337	-1.75894	18.2333	-3.56449	0.000115586	0.000790068	uncharacterized
OE6A053718	4993	-1.82119	1.57785	175.247	-3.53373	2.89362e-16	4.99137e-14	nitrate reductase
OE6A085951	3592	-1.7992	-1.2352	27.7819	-3.48026	4.87708e-06	5.12058e-05	stachyose synthase-like
OE6A103799	2911	-1.79772	4.43889	1008.36	-3.47669	3.76574e-30	3.44273e-26	Root phototropism 2
OE6A086620	4361	-1.78229	1.27896	144.907	-3.43973	6.27192e-15	7.90889e-13	NRT1 PTR FAMILY
OE6A028748	3458	-1.76345	0.468563	33.1287	-3.39508	1.01556e-06	1.31882e-05	probable aminotransferase TAT2
OE6A098184	1596	-1.75767	-1.41633	22.9249	-3.38152	2.28525e-05	0.000195667	berberine bridge enzyme-like 13
OE6A048252	937	-1.74174	-1.48239	10.7074	-3.34437	0.00219216	0.00926551	unknown
OE6A116751	2034	-1.74036	0.425637	85.1278	-3.34119	2.81194e-11	1.26017e-09	PREDICTED: Olea europaea var. sylvestris lysosomal amino acid transporter 1-like (LOC111408834), transcript variant X6, mRNA
OE6A099148	2761	-1.73801	-0.254911	42.3738	-3.33574	1.13269e-07	1.93335e-06	carbonic anhydrase
OE6A019802	7229	-1.72209	5.02446	517.833	-3.29914	1.27286e-24	2.32735e-21	PREDICTED: Olea europaea var. sylvestris protein LNK1-like (LOC111378437), transcript variant X2, mRNA
OE6A065557	4464	-1.72023	4.08368	238.869	-3.2949	1.53695e-18	4.74971e-16	RNA polymerase sigma factor sigE
OE6A004366	206	-1.71199	0.0049274	32.5397	-3.27613	1.19989e-06	1.52462e-05	uncharacterized
OE6A042454	1440	-1.71189	-0.097965	58.4008	-3.27589	2.31037e-09	6.2491e-08	zinc finger ZAT5-like
OE6A015574	3990	-1.70916	-0.289384	41.9036	-3.26971	9.87291e-08	1.71598e-06	PREDICTED: Olea europaea var. sylvestris amino acid permease 3-like (LOC111389642), transcript variant X2, mRNA
OE6A029693	2379	-1.70381	-0.827205	24.954	-3.25761	1.18068e-05	0.000111711	Octicosapeptide Phox Bem1p family isoform 1
OE6A041040	5318	-1.69959	3.94854	288.668	-3.24808	5.55201e-20	2.53789e-17	malate dehydrogenase
OE6A042343	2283	-1.69239	-0.665163	41.154	-3.23192	1.19234e-07	2.02144e-06	nen4
OE6A063911	4505	-1.68576	2.46393	336.942	-3.21709	3.48355e-21	2.5478e-18	nitrate reductase
OE6A005186	4501	-1.66784	4.3646	456.356	-3.17739	1.34424e-23	1.75563e-20	PREDICTED: Olea europaea var. sylvestris protein LNK3-like (LOC111401515), transcript variant X3, mRNA
OE6A071301	3058	-1.66728	-0.22834	52.2767	-3.17616	8.58564e-09	1.98337e-07	UDP-glucose 6-dehydrogenase 1-like
OE6A013531	2043	-1.66433	-1.47924	19.1618	-3.16966	8.29252e-05	0.000596477	adenylate isopentenyltransferase 3
OE6A063280	3863	-1.66362	0.322259	55.492	-3.1681	4.26374e-09	1.06942e-07	disease resistance RPM1-like
OE6A119383	11491	-1.66198	-1.22395	11.0497	-3.16451	0.00189597	0.00822755	UDP-galactose transporter 2
OE6A117819	2401	-1.65016	-1.79113	17.062	-3.13869	0.000203126	0.00127499	dirigent 1-like
OE6A006638	3655	-1.64131	-1.26162	23.7313	-3.11949	1.75292e-05	0.000156577	ACT domain-containing ACR1
OE6A088555	2265	-1.62926	3.90576	482.377	-3.09354	4.7917e-24	7.00911e-21	butyrate-- ligase AAE11
OE6A060089	2229	-1.60466	-1.63442	16.1935	-3.04125	0.000260222	0.00158058	cationic peroxidase 1-like
OE6A067909	3335	-1.60151	-0.933501	26.8023	-3.0346	6.59451e-06	6.6876e-05	PREDICTED: Olea europaea var. sylvestris jacalin-related lectin 3 (LOC111408920), mRNA
OE6A024144	6169	-1.59779	-1.18566	22.8948	-3.0268	2.30812e-05	0.000197443	cellulose synthase G3
OE6A048408	1772	-1.58499	2.17627	88.3543	-3.00006	1.03159e-11	5.26875e-10	F-box At3g07870-like
OE6A027020	5493	-1.58231	4.66576	219.725	-2.99448	6.47391e-18	1.65556e-15	ferric reduction oxidase 6-like
OE6A029984	267	-1.57846	-0.549778	25.2712	-2.98652	1.06701e-05	0.000102279	cyclin-dependent kinase inhibitor SMR4
OE6A106023	3415	-1.56955	3.12851	181.915	-2.96812	1.56061e-16	2.81132e-14	PREDICTED: Olea europaea var. sylvestris ultraviolet-B receptor UVR8-like (LOC111396866), transcript variant X3, misc_RNA
OE6A040103	3492	-1.56755	-0.239922	52.0879	-2.964	1.62237e-08	3.48786e-07	PREDICTED: Olea europaea var. sylvestris lysosomal amino acid transporter 1-like (LOC111408834), transcript variant X2, mRNA
OE6A025586	1249	-1.56254	-0.880167	30.4259	-2.95374	2.56155e-06	2.92455e-05	cytosolic sulfotransferase 5-like
OE6A112971	4523	-1.5492	3.71751	577.364	-2.92654	1.64417e-25	3.34032e-22	Glucan 1
OE6A108404	1527	-1.54563	7.32469	1148.18	-2.91931	3.01336e-31	5.50977e-27	PREDICTED: Olea europaea var. sylvestris early light-induced protein 1, chloroplastic-like (LOC111369603), mRNA
OE6A000155	1083	-1.53131	-0.795324	20.0066	-2.89049	6.16094e-05	0.000462913	transcription factor TCP23-like
OE6A033676	1388	-1.53058	-1.34447	19.9829	-2.88901	6.2121e-05	0.000466373	cyclin-dependent kinase inhibitor 7-like
OE6A105783	967	-1.52873	-0.74322	20.6874	-2.88532	4.86561e-05	0.000376796	unknown
OE6A063631	2544	-1.51968	0.895832	74.052	-2.86727	1.37108e-10	5.20114e-09	NEN4
OE6A046964	1299	-1.51223	-1.37243	12.7686	-2.85251	0.000931451	0.00457641	PREDICTED: Olea europaea var. sylvestris UPF0481 protein At3g47200-like (LOC111375906), mRNA
OE6A006492	2681	-1.50814	3.54683	314.451	-2.84443	1.20717e-20	6.79152e-18	GATA-type transcription activator
OE6A115141	6878	-1.49953	0.666135	44.4933	-2.82751	5.21406e-08	9.84373e-07	PREDICTED: Olea europaea var. sylvestris protein LNK4 (LOC111384252), transcript variant X3, mRNA
OE6A114279	1596	-1.4937	-0.492987	32.4367	-2.81609	1.23559e-06	1.56347e-05	berberine bridge enzyme-like 13
OE6A024489	1328	-1.48398	-1.41621	14.3592	-2.79718	0.000494738	0.00271653	zinc finger ZAT5-like
OE6A049928	14913	-1.4811	1.67457	93.531	-2.79162	4.61977e-12	2.57139e-10	ABC transporter G family member 5
OE6A058786	1350	-1.4747	0.0680317	48.6831	-2.77926	1.9349e-08	4.09476e-07	PREDICTED: Olea europaea var. sylvestris protein BIC1-like (LOC111404081), mRNA
OE6A020472	3688	-1.46462	-0.697218	13.2896	-2.75991	0.000766864	0.00389384	NAC domain-containing 21 22-like
OE6A049423	4448	-1.46278	0.0607895	50.2606	-2.75639	1.34887e-08	2.96079e-07	PREDICTED: Olea europaea var. sylvestris protein PHLOEM PROTEIN 2-LIKE A9 (LOC111374978), transcript variant X2, mRNA
OE6A055193	5372	-1.46275	7.36485	1102.13	-2.75633	6.6876e-31	8.15196e-27	NADP-dependent D-sorbitol-6-phosphate dehydrogenase
OE6A011671	2889	-1.46095	0.623717	68.5832	-2.75289	3.10187e-10	1.07519e-08	subtilisin-like protease
OE6A035740	4654	-1.4608	-0.350162	41.0433	-2.75261	1.22621e-07	2.07311e-06	O-fucosyltransferase 19-like
OE6A092560	2000	-1.45739	-1.64115	14.298	-2.7461	0.000506725	0.00276739	1-aminocyclopropane-1-carboxylate oxidase homolog 1-like
OE6A069503	4626	-1.45059	4.13054	578.156	-2.7332	1.60216e-25	3.34032e-22	probable galactinol--sucrose galactosyltransferase 1
OE6A073780	4182	-1.44346	-0.743224	8.7545	-2.71973	0.00514849	0.0186892	cation H(+) antiporter 20
OE6A050582	1641	-1.43787	2.20006	40.076	-2.70921	1.65775e-07	2.69552e-06	PREDICTED: Olea europaea var. sylvestris AT-hook motif nuclear-localized protein 20-like (LOC111403619), mRNA
OE6A089444	8091	-1.43432	-1.42951	17.9312	-2.70255	0.000128939	0.000866439	uncharacterized
OE6A040656	26023	-1.43057	-1.07955	16.1072	-2.69553	0.000253056	0.00154057	non-specific phospholipase C4-like
OE6A024280	2753	-1.42973	3.43338	121.226	-2.69396	1.00818e-13	9.08081e-12	SULFUR DEFICIENCY-INDUCED 1-like
OE6A047446	4602	-1.42778	0.155233	24.347	-2.69032	1.43512e-05	0.000131928	NRT1 PTR FAMILY -like
OE6A063414	7122	-1.42698	5.27477	508.369	-2.68884	1.79802e-24	2.85877e-21	PREDICTED: Olea europaea var. sylvestris protein LNK3-like (LOC111401515), transcript variant X1, mRNA
OE6A089588	1807	-1.42398	-0.876966	16.2119	-2.68325	0.000243282	0.00149096	metalloendo ase 1-mmp
OE6A022848	2484	-1.4231	2.70687	110.49	-2.6816	4.07854e-13	3.02531e-11	B-box zinc finger 19-like isoform X1
OE6A076805	858	-1.41707	0.455509	66.1333	-2.67042	7.18621e-10	2.2538e-08	monothiol glutaredoxin-S1-like
OE6A072895	4082	-1.4164	0.808276	74.6328	-2.66919	1.57378e-10	5.89094e-09	calcium-dependent kinase
OE6A063527	1290	-1.41516	-0.29646	38.8092	-2.66689	3.30998e-07	4.94051e-06	PREDICTED: Olea europaea var. sylvestris short-chain dehydrogenase reductase 3b-like (LOC111378134), mRNA
OE6A077359	5648	-1.40785	-0.561318	31.4301	-2.65342	1.64936e-06	1.99985e-05	probable glycosyltransferase At5g25310
OE6A018788	1219	-1.40502	-0.391122	14.1967	-2.64822	0.000527236	0.00285809	uncharacterized
OE6A027391	2010	-1.39887	3.62897	212.353	-2.63696	1.1589e-17	2.6323e-15	B-box zinc finger 19-like isoform X1
OE6A084632	4070	-1.39607	1.78486	129.135	-2.63184	3.81891e-14	3.87927e-12	root phototropism 2
OE6A050337	3430	-1.38456	4.65406	126.099	-2.61092	5.51285e-14	5.33332e-12	tonoplast dicarboxylate transporter
OE6A036299	10837	-1.38378	6.80745	925.906	-2.60951	1.96556e-29	1.19798e-25	PREDICTED: Olea europaea var. sylvestris ultraviolet-B receptor UVR8-like (LOC111396866), transcript variant X2, mRNA
OE6A075888	1353	-1.38165	7.84808	828.387	-2.60567	7.90124e-28	3.21045e-24	PREDICTED: Olea europaea var. sylvestris early light-induced protein 1, chloroplastic-like (LOC111369603), mRNA
OE6A024312	10374	-1.38095	8.08814	929.183	-2.6044	1.83576e-29	1.19798e-25	LHY-like isoform X1
OE6A100850	1055	-1.3789	-1.56511	14.68	-2.60071	0.000459994	0.0025553	unknown
OE6A010988	935	-1.37742	-0.120243	38.7787	-2.59804	2.1947e-07	3.45196e-06	unknown
OE6A012109	1737	-1.36489	2.66828	253.281	-2.57557	5.5501e-19	1.89684e-16	snakin-2
OE6A047119	2834	-1.36206	1.36071	106.327	-2.57052	7.20666e-13	5.01981e-11	indole-3-acetic acid-amido synthetase
OE6A051826	4230	-1.36114	2.52207	189.212	-2.56889	8.10939e-17	1.51302e-14	transcription factor UNE10-like
OE6A021592	908	-1.36088	0.516046	15.6828	-2.56842	0.000297107	0.00176593	uncharacterized
OE6A013392	19846	-1.3607	-0.733036	19.65	-2.5681	6.98034e-05	0.000516206	PREDICTED: Olea europaea var. sylvestris cysteine-rich and transmembrane domain-containing protein WIH2-like (LOC111370389), mRNA
OE6A056412	1120	-1.35566	-1.42269	16.0048	-2.55915	0.000279096	0.00167508	cold-regulated 413 plasma membrane 2
OE6A003848	1354	-1.35251	-0.622285	11.4009	-2.55356	0.00163572	0.00729383	uncharacterized
OE6A100805	2625	-1.34993	4.67649	638.356	-2.54899	2.45573e-26	6.41455e-23	peroxisomal (S)-2-hydroxy-acid oxidase GLO1
OE6A115438	1516	-1.34915	1.51537	93.749	-2.54762	4.46917e-12	2.49516e-10	plastocyanin
OE6A099815	510	-1.3481	1.0591	68.6639	-2.54576	3.05524e-10	1.06407e-08	unknown
OE6A093638	2802	-1.34188	-0.428489	24.8671	-2.53481	1.214e-05	0.000114447	Haloacid dehalogenase-like hydrolase superfamily
OE6A058734	1419	-1.33829	-0.030892	14.539	-2.52852	0.000461239	0.00256153	PREDICTED: Olea europaea var. sylvestris protein LIGHT-DEPENDENT SHORT HYPOCOTYLS 6-like (LOC111405927), mRNA
OE6A005506	1113	-1.3284	-1.14138	7.97685	-2.51124	0.00733038	0.025006	PREDICTED: Olea europaea var. sylvestris BURP domain-containing protein 16-like (LOC111377327), mRNA
OE6A091692	15759	-1.32837	-1.04332	16.5891	-2.51118	0.000211246	0.00132007	PREDICTED: Olea europaea var. sylvestris G-type lectin S-receptor-like serine/threonine-protein kinase At4g27290 (LOC111382385), transcript variant X2, mRNA
OE6A105060	1571	-1.32835	-1.07076	18.7866	-2.51116	9.47649e-05	0.000667461	phosphoglycerate mutase AT74H
OE6A104708	4090	-1.32715	0.739533	8.46265	-2.50907	0.00587289	0.0208445	myrcene synthase
OE6A064672	1357	-1.3265	-0.795857	11.1004	-2.50794	0.0018558	0.00808178	C2-DOMAIN ABA-RELATED 4-like
OE6A099990	4948	-1.32178	1.43967	109.077	-2.49974	4.93897e-13	3.56943e-11	uncharacterized membrane At1g06890-like
OE6A081679	4678	-1.32087	2.55088	174.555	-2.49817	3.08844e-16	5.27414e-14	catalase isozyme 1
OE6A032991	2333	-1.31987	0.655005	21.4649	-2.49643	3.72904e-05	0.000298986	cytochrome P450 71A6-like
OE6A058305	6924	-1.31201	3.97025	321.167	-2.48287	8.26201e-21	5.03556e-18	zeaxanthin epoxidase
OE6A024560	837	-1.30493	-0.685308	14.8195	-2.47071	0.000413667	0.00234074	PREDICTED: Olea europaea var. sylvestris F-box protein PP2-B10-like (LOC111380065), mRNA
OE6A076685	1737	-1.29869	-0.797717	22.5823	-2.46006	2.56059e-05	0.000216305	phospho-2-dehydro-3-deoxyheptonate aldolase 2
OE6A044379	2153	-1.29853	1.65508	28.9044	-2.45977	3.47118e-06	3.80737e-05	aspartyl protease family At5g10770-like
OE6A117660	1464	-1.29428	0.0722032	36.2212	-2.45255	4.32649e-07	6.26347e-06	xyloglucan endotransglucosylase hydrolase 2-like
OE6A058278	2015	-1.29427	-0.60241	19.6408	-2.45252	7.00281e-05	0.000517554	berberine bridge enzyme-like 8
OE6A010844	1665	-1.28783	-1.16157	7.36786	-2.44161	0.00972463	0.0312606	PREDICTED: Olea europaea var. sylvestris putative disease resistance protein RGA4 (LOC111402282), mRNA
OE6A081176	2732	-1.28604	2.4186	95.3187	-2.43858	8.36329e-12	4.40053e-10	pentatricopeptide repeat-containing At5g13770
OE6A023796	1331	-1.28417	-0.697203	24.7901	-2.43542	1.24433e-05	0.000116715	basic leucine zipper 43-like
OE6A053117	528	-1.28204	-1.39156	11.0708	-2.43182	0.00187919	0.00816539	PREDICTED: Olea europaea var. sylvestris UPF0481 protein At3g47200-like (LOC111375907), mRNA
OE6A003839	3063	-1.27539	2.72489	236.916	-2.42064	1.77158e-18	5.35411e-16	probable polygalacturonase
OE6A106061	4443	-1.27528	-0.849738	13.1181	-2.42046	0.000808966	0.00406528	ferric reduction oxidase 4-like
OE6A020321	1754	-1.27229	-1.17603	16.161	-2.41544	0.000247977	0.00151416	aspartic ase CDR1-like
OE6A052645	3458	-1.26884	0.0962926	36.6099	-2.40968	3.8965e-07	5.71794e-06	PREDICTED: Olea europaea var. sylvestris protein SIEVE ELEMENT OCCLUSION B-like (LOC111388327), mRNA
OE6A025049	1896	-1.26716	1.46429	54.3862	-2.40687	5.40921e-09	1.31e-07	PREDICTED: Olea europaea var. sylvestris UPF0301 protein Tfu_2389-like (LOC111367168), mRNA
OE6A043283	1281	-1.26696	0.524512	57.9033	-2.40654	2.56222e-09	6.83428e-08	nicotianamine synthase-like
OE6A012600	2101	-1.26624	-0.0256011	29.3533	-2.40534	3.03685e-06	3.39504e-05	high affinity nitrate transporter
OE6A015332	2449	-1.26508	-0.779556	20.1989	-2.4034	5.76198e-05	0.000436524	transcription factor MYB83-like
OE6A121649	1461	-1.26209	1.17399	89.7446	-2.39843	8.28758e-12	4.36698e-10	squamosa promoter-binding 12 isoform X1
OE6A097572	3204	-1.26078	2.57667	138.229	-2.39625	1.32132e-14	1.50441e-12	PLASTID MOVEMENT IMPAIRED 1
OE6A111389	5536	-1.25929	-1.24385	9.59536	-2.39378	0.00359926	0.0139326	unknown
OE6A116529	5865	-1.25648	-0.0197422	38.5564	-2.38912	2.32595e-07	3.63029e-06	ABC transporter B family member 8
OE6A015761	531	-1.25613	2.5395	142.299	-2.38854	5.77378e-14	5.54177e-12	secoisolariciresinol dehydrogenase-like
OE6A017066	3401	-1.25602	-1.26579	13.2002	-2.38835	0.000782754	0.00395749	aluminum-activated malate transporter 12-like
OE6A049743	321	-1.25421	-1.30934	9.62841	-2.38537	0.00349388	0.0135847	amino acid permease 3-like
OE6A093474	724	-1.25248	2.613	188.535	-2.38251	8.60956e-17	1.59012e-14	2-hydroxyisoflavanone dehydratase-like
OE6A081748	1439	-1.24701	0.599336	9.29796	-2.37349	0.004041	0.0153199	ethylene-responsive transcription factor ERF014-like
OE6A064990	1824	-1.24493	-0.41122	7.6763	-2.37006	0.00842188	0.0278892	cytochrome P450 94C1-like
OE6A071645	2867	-1.2447	-1.62655	11.6655	-2.3697	0.00158152	0.00708498	transcription factor SPEECHLESS-like
OE6A082516	1717	-1.24344	3.71152	257.746	-2.36762	4.08922e-19	1.46607e-16	CONSTANS-1
OE6A045578	1271	-1.23896	-0.161809	14.1007	-2.36028	0.000547486	0.00294773	transcription factor MYB39-like
OE6A059462	1577	-1.235	-1.38086	13.276	-2.35382	0.000794065	0.00400471	nicotianamine synthase-like
OE6A096251	1568	-1.23154	1.67939	51.8493	-2.34817	9.44053e-09	2.15365e-07	pelargonidin 3-O-(6-caffeoylglucoside) 5-O-(6-O-malonylglucoside) 4 -malonyltransferase-like
OE6A120872	2493	-1.22608	-0.562293	14.4827	-2.3393	0.000471459	0.00260632	Zinc finger
OE6A119264	5237	-1.22199	3.55228	269.059	-2.33267	1.92451e-19	7.64974e-17	Vacuolar cation proton exchanger 3
OE6A034821	1871	-1.22169	-0.148983	28.9379	-2.3322	3.43636e-06	3.77484e-05	trichome birefringence-like 39
OE6A049968	10451	-1.22118	3.796	223.263	-2.33138	4.92434e-18	1.33391e-15	PREDICTED: Olea europaea var. sylvestris protein LNK4 (LOC111384252), transcript variant X3, mRNA
OE6A001660	507	-1.21802	-0.725708	8.67645	-2.32628	0.00533239	0.0192106	PREDICTED: Olea europaea var. sylvestris heat shock factor protein HSF30-like (LOC111403714), transcript variant X2, mRNA
OE6A071563	2717	-1.21796	-1.41004	13.1337	-2.32618	0.000803927	0.00404558	auxin-induced AUX28-like
OE6A107613	4541	-1.2163	1.25486	74.2389	-2.32351	1.10297e-10	4.28633e-09	serine carboxypeptidase-like 31
OE6A015936	1382	-1.21596	0.227214	39.2901	-2.32296	1.92142e-07	3.07908e-06	homeobox knotted-1-like 1
OE6A108815	1627	-1.21585	-0.0516475	27.3193	-2.32277	5.62047e-06	5.80444e-05	ODORANT1
OE6A078113	2564	-1.21486	-0.338127	16.7355	-2.32118	0.00020004	0.00125886	rust resistance kinase Lr10-like
OE6A096174	2991	-1.21436	-0.32391	25.2283	-2.32038	1.08169e-05	0.000103551	PREDICTED: Olea europaea var. sylvestris protein SIEVE ELEMENT OCCLUSION B-like (LOC111388327), mRNA
OE6A016596	1374	-1.21241	1.11497	18.546	-2.31724	0.000103286	0.000716041	uncharacterized
OE6A084556	6863	-1.21231	3.79143	318.007	-2.31708	9.86676e-21	5.91504e-18	beta-galactosidase 16-like
OE6A002875	1485	-1.2103	2.8445	221.5	-2.31386	5.64102e-18	1.47691e-15	squamosa promoter-binding 12 isoform X1
OE6A012642	2143	-1.20967	-0.77431	7.53135	-2.31285	0.0090092	0.0293787	bidirectional sugar transporter SWEET12-like
OE6A036068	1898	-1.20861	3.18392	113.639	-2.31115	2.67953e-13	2.09376e-11	transcription factor MYB108-like
OE6A015756	3385	-1.20786	-1.06183	15.306	-2.30995	0.000343021	0.00199585	myb family transcription factor PHL7
OE6A085809	3449	-1.20648	3.34562	184.192	-2.30774	1.41837e-16	2.56773e-14	cyclic dof factor 2-like
OE6A074722	1280	-1.20522	-0.306486	25.4592	-2.30572	1.00513e-05	9.68303e-05	PREDICTED: Olea europaea var. sylvestris protein PHLOEM PROTEIN 2-LIKE A9 (LOC111374978), transcript variant X2, mRNA
OE6A058054	603	-1.20413	2.67607	160.772	-2.30399	1.18416e-15	1.76749e-13	metallothionein type 3
OE6A110141	2346	-1.20364	0.542972	23.7356	-2.30321	1.75045e-05	0.000156395	jacalin-related lectin 19
OE6A015411	2808	-1.19515	1.7859	101.877	-2.28969	1.34882e-12	8.62328e-11	E3 ubiquitin ligase BIG BROTHER-related-like
OE6A014742	6197	-1.19167	0.60902	29.1373	-2.28417	3.23704e-06	3.58495e-05	beta-glucosidase-like
OE6A032786	4102	-1.19082	3.55801	308.547	-2.28282	1.69487e-20	9.11468e-18	uncharacterized protein At4g15970-like
OE6A096960	1940	-1.18198	0.912815	43.7975	-2.26888	6.17732e-08	1.14263e-06	probable WRKY transcription factor 53
OE6A007049	1865	-1.18134	-0.76643	11.0047	-2.26787	0.00193231	0.00835653	vacuolar iron transporter 1
OE6A038521	2263	-1.18044	-1.07695	11.7526	-2.26646	0.0014127	0.0064528	probable xyloglucan glycosyltransferase 5
OE6A116929	3557	-1.18016	2.43807	93.7772	-2.26602	4.4501e-12	2.49212e-10	serine--glyoxylate aminotransferase
OE6A098587	4629	-1.17925	2.15928	46.5274	-2.26458	3.20242e-08	6.39243e-07	NRT1 PTR FAMILY -like
OE6A046681	1959	-1.17721	-0.428271	8.53442	-2.26139	0.00581776	0.0206754	berberine bridge enzyme-like 18
OE6A103265	2250	-1.17371	4.29495	61.2787	-2.25591	5.095e-06	5.31429e-05	probable calcium-binding CML45
OE6A034970	4135	-1.17214	-1.02324	12.3247	-2.25346	0.00112671	0.00536494	BTB POZ domain-containing DOT3 isoform X1
OE6A112678	664	-1.17118	0.671189	50.1854	-2.25196	1.37208e-08	3.00813e-07	PREDICTED: Olea europaea var. sylvestris G-type lectin S-receptor-like serine/threonine-protein kinase At5g35370 (LOC111402032), mRNA
OE6A095229	6986	-1.16884	4.61027	310.956	-2.2483	1.47473e-20	8.04915e-18	uncharacterized
OE6A058200	930	-1.16831	-1.87228	7.24388	-2.24748	0.0104878	0.0332017	berberine bridge enzyme-like 8
OE6A116754	4461	-1.16686	-0.983139	9.97937	-2.24523	0.00299794	0.012021	uric acid degradation bifunctional TTL isoform X1
OE6A023009	6972	-1.1636	1.44104	8.14622	-2.24015	0.00686291	0.0237436	uncharacterized
OE6A054834	2238	-1.16205	2.7983	154.43	-2.23775	2.26827e-15	3.20264e-13	CASP 5C1
OE6A024453	2859	-1.16199	-1.31573	10.7393	-2.23766	0.00216256	0.00916049	PREDICTED: Olea europaea var. sylvestris UPF0481 protein At3g47200-like (LOC111405918), transcript variant X1, mRNA
OE6A087497	3492	-1.15958	-0.210785	11.2827	-2.23393	0.00175027	0.00770872	receptor kinase HSL1
OE6A118621	4506	-1.1588	-0.0801872	23.9347	-2.23271	1.64048e-05	0.000148089	PREDICTED: uncharacterized protein LOC107799188
OE6A043072	2833	-1.15674	-0.449496	10.064	-2.22953	0.00303188	0.0121292	transcription factor MYB102-like
OE6A084839	2669	-1.15627	0.281786	37.8095	-2.22881	2.83067e-07	4.29701e-06	PREDICTED: Olea europaea var. sylvestris metacaspase-3-like (LOC111381679), mRNA
OE6A040992	2834	-1.15514	-0.582159	11.9982	-2.22705	0.00127623	0.00593087	late blight resistance homolog R1A-10
OE6A060678	5730	-1.15334	2.16537	119.772	-2.22429	1.21155e-13	1.04988e-11	L-ascorbate oxidase homolog
OE6A060387	811	-1.15309	1.10319	51.5973	-2.22389	9.98611e-09	2.26681e-07	PREDICTED: Olea europaea var. sylvestris protein TSS (LOC111401822), transcript variant X3, mRNA
OE6A065745	2046	-1.15298	1.34985	76.5438	-2.22373	7.34509e-11	2.97785e-09	uncharacterized
OE6A098930	1605	-1.15202	-1.11989	14.9977	-2.22224	0.000407506	0.00231112	transcription factor PRE6-like
OE6A021342	3091	-1.15024	3.45423	110.102	-2.21952	4.29818e-13	3.17536e-11	cyclic dof factor 1-like
OE6A102293	826	-1.14617	-0.455553	20.9604	-2.21325	4.42978e-05	0.000347375	uncharacterized
OE6A116696	4293	-1.14569	-1.58493	9.62822	-2.21251	0.00349417	0.0135847	uncharacterized
OE6A060212	3107	-1.14491	-0.818535	12.6894	-2.21133	0.000961845	0.00469483	PREDICTED: Olea europaea var. sylvestris nonsense-mediated mRNA decay protein 2-like (LOC111368329), mRNA
OE6A040296	1573	-1.14488	-0.59347	17.8993	-2.21127	0.000130442	0.000875256	G-type lectin S-receptor-like serine threonine- kinase At4g27290 isoform X1
OE6A018119	1525	-1.14176	2.81381	181.648	-2.2065	1.59909e-16	2.86653e-14	thioredoxin H2-like
OE6A063869	4146	-1.1411	-0.981079	9.70087	-2.20549	0.00338477	0.0132213	diihydroflavonol 4-reductase
OE6A040849	1640	-1.14104	0.72379	44.753	-2.20539	4.89615e-08	9.31082e-07	uncharacterized
OE6A087246	3315	-1.13878	2.09751	84.3241	-2.20194	1.31325e-10	5.01298e-09	PREDICTED: Olea europaea var. sylvestris cuticle collagen 3A3-like (LOC111367419), mRNA
OE6A101005	2671	-1.13793	2.60917	131.865	-2.20065	2.76057e-14	2.90926e-12	NAC domain-containing 92
OE6A082617	925	-1.13707	-0.348103	23.6572	-2.19934	1.7959e-05	0.000159636	PREDICTED: Olea europaea var. sylvestris fatty acid desaturase 4, chloroplastic-like (LOC111397714), mRNA
OE6A054942	6596	-1.13689	5.659	409.108	-2.19906	1.47928e-22	1.54559e-19	magnesium-chelatase subunit
OE6A100291	1045	-1.13356	4.75211	294.037	-2.19399	4.00175e-20	1.92553e-17	xyloglucan endotransglycosylase hydrolase
OE6A053366	3288	-1.13131	3.64622	255.154	-2.19058	4.87993e-19	1.71591e-16	probable pectate lyase 5
OE6A038167	982	-1.13101	3.56016	298.363	-2.19011	3.08551e-20	1.56714e-17	secoisolariciresinol dehydrogenase-like
OE6A022660	3750	-1.13094	3.45232	272.123	-2.19001	1.57671e-19	6.40653e-17	Alpha-farnesene synthase
OE6A089508	4440	-1.12818	-1.35786	10.3664	-2.18583	0.0025365	0.010452	NAC domain-containing 86-like
OE6A063571	711	-1.12782	-1.21896	13.2183	-2.18528	0.000777097	0.00393488	uncharacterized
OE6A100261	3121	-1.12779	-0.620657	10.6944	-2.18524	0.00220433	0.00930665	rust resistance kinase Lr10-like
OE6A099563	1678	-1.12533	-0.839113	6.43806	-2.18152	0.0151386	0.0447717	NUCLEAR FUSION DEFECTIVE 4-like
OE6A104252	3364	-1.12371	-0.648187	16.9153	-2.17906	0.000187132	0.00119241	probable beta-1
OE6A106486	2189	-1.12257	2.96493	143.244	-2.17734	7.53082e-15	9.36716e-13	cytochrome P450 83B1-like
OE6A104140	5810	-1.12253	6.0128	551.361	-2.17728	3.91868e-25	7.54223e-22	serine--glyoxylate aminotransferase
OE6A117747	3057	-1.12049	1.78901	83.0496	-2.1742	2.43288e-11	1.11349e-09	probable methyltransferase PMT15
OE6A009225	1354	-1.11638	-0.44501	23.4581	-2.16802	1.91692e-05	0.000168753	SENSITIVE TO PROTON RHIZOTOXICITY 2-like
OE6A093744	1562	-1.11508	0.420673	16.9943	-2.16606	0.000181745	0.00116233	phospholipase A1-IIdelta-like
OE6A074258	10130	-1.11262	3.69932	224.703	-2.16239	4.40981e-18	1.22169e-15	potassium channel AKT2 3-like
OE6A057061	11511	-1.10999	3.40721	257.19	-2.15844	4.24666e-19	1.50773e-16	secoisolariciresinol dehydrogenase-like
OE6A058275	6023	-1.10932	4.36921	131.271	-2.15744	2.96112e-14	3.08505e-12	probable sucrose-phosphate synthase 2
OE6A069201	7790	-1.10838	0.0961768	15.2768	-2.15604	0.000357589	0.00206844	probable leucine-rich repeat receptor kinase At1g35710
OE6A030636	2026	-1.10775	1.28504	66.1697	-2.1551	4.90389e-10	1.6069e-08	probable xyloglucan endotransglucosylase hydrolase 6
OE6A043935	4266	-1.10739	0.502527	36.2598	-2.15456	4.28173e-07	6.21097e-06	caffeoylshikimate esterase-like
OE6A082226	3487	-1.10694	0.588019	26.491	-2.15389	9.06564e-06	8.8335e-05	G-type lectin S-receptor-like serine threonine- kinase At4g27290 isoform X1
OE6A025415	2422	-1.10618	1.56737	85.0818	-2.15275	2.83229e-11	1.26774e-09	WAT1-related At5g07050-like
OE6A058805	3094	-1.10603	-1.33922	11.019	-2.15252	0.00192067	0.00831403	endoglucanase 12
OE6A052591	1016	-1.10533	1.22843	16.7547	-2.15148	0.000198624	0.00125168	uncharacterized
OE6A084302	1991	-1.10306	-0.522233	16.4059	-2.1481	0.000226215	0.0013995	amino acid permease 3-like
OE6A011517	1025	-1.10293	4.80208	12.9205	-2.1479	0.000875979	0.00434649	uncharacterized
OE6A075408	1790	-1.10014	0.0121881	12.4982	-2.14375	0.00103964	0.00501101	syntaxin-121-like
OE6A007286	3294	-1.09999	1.58201	70.9034	-2.14354	2.01643e-10	7.30086e-09	NAC domain-containing 21 22
OE6A031906	1939	-1.09777	0.316576	15.3593	-2.14024	0.000336093	0.0019596	probable calcium-binding CML29
OE6A074244	2085	-1.09603	1.57838	71.231	-2.13765	1.89888e-10	6.93015e-09	cannabidiolic acid synthase-like
OE6A072972	3843	-1.09529	0.154164	11.5404	-2.13655	0.00154312	0.00694856	ent-kaurenoic acid oxidase 1
OE6A100565	4905	-1.0947	1.55935	81.232	-2.13568	3.2927e-11	1.44725e-09	probable sulfate transporter
OE6A054950	719	-1.09439	-0.389932	23.3479	-2.13523	1.98754e-05	0.000174132	monothiol glutaredoxin-S2-like
OE6A002335	2306	-1.08931	-0.377963	11.8515	-2.12773	0.00135597	0.00624446	patellin-3-like
OE6A023924	465	-1.08794	-0.0754385	6.32981	-2.1257	0.015954	0.0466997	PREDICTED: Olea europaea var. sylvestris receptor-like protein kinase HAIKU2 (LOC111369479), mRNA
OE6A071560	2997	-1.08784	2.8759	178.955	-2.12555	2.04789e-16	3.60045e-14	methanol O-anthraniloyltransferase
OE6A084304	1706	-1.08405	-0.421132	22.4223	-2.11998	2.97646e-05	0.000246092	WD repeat-containing RUP2
OE6A006122	3513	-1.08215	3.89911	334.295	-2.11719	4.01658e-21	2.82466e-18	UDP-galactose UDP-glucose transporter 4
OE6A031077	2680	-1.08173	2.68978	55.3544	-2.11657	4.39111e-09	1.09434e-07	CONSERVED IN THE GREEN LINEAGE AND DIATOMS 27
OE6A052015	5981	-1.08122	5.14521	316.14	-2.11583	1.0966e-20	6.36534e-18	REVEILLE 8
OE6A097656	2790	-1.08118	3.94364	294.624	-2.11577	3.86219e-20	1.89284e-17	(-)-germacrene D synthase
OE6A098515	1158	-1.07871	0.655571	36.4315	-2.11215	4.66799e-07	6.69164e-06	unknown
OE6A000362	1034	-1.07825	2.04956	85.3727	-2.11148	1.8986e-11	8.98187e-10	PREDICTED: Olea europaea var. sylvestris protein PELPK1-like (LOC111384698), mRNA
OE6A091693	2648	-1.07645	2.16209	101.943	-2.10883	1.33611e-12	8.57197e-11	purple acid phosphatase 22-like
OE6A016234	1050	-1.07634	3.53597	233.82	-2.10868	2.22378e-18	6.61149e-16	plastocyanin
OE6A016511	3005	-1.07308	0.524875	32.0404	-2.10392	1.38368e-06	1.72455e-05	1-aminocyclopropane-1-carboxylate oxidase homolog 1-like
OE6A020966	2148	-1.06934	-0.912491	12.2174	-2.09847	0.00116618	0.00551836	transcription factor MYB86
OE6A102632	2166	-1.0684	0.660296	29.3501	-2.09711	3.0377e-06	3.39504e-05	CASP 5C1
OE6A062364	3408	-1.06706	2.12128	105.779	-2.09516	7.77656e-13	5.32549e-11	photosynthetic NDH subunit of subcomplex B 1
OE6A071957	4563	-1.06656	2.299	109.619	-2.09443	4.58865e-13	3.35604e-11	NEN1-like
OE6A106143	4497	-1.06462	7.64952	665.12	-2.09161	1.12474e-26	3.42756e-23	chlorophyll a-b binding 151
OE6A120192	1575	-1.06403	1.37618	21.4374	-2.09076	3.76414e-05	0.000301469	uncharacterized
OE6A070230	15888	-1.0638	1.48779	73.1445	-2.09043	1.34174e-10	5.11106e-09	bifunctional aspartate aminotransferase and glutamate aspartate-prephenate aminotransferase
OE6A024626	3297	-1.0629	3.22385	92.0737	-2.08913	5.7734e-12	3.17485e-10	SULFUR DEFICIENCY-INDUCED 1-like
OE6A099645	2340	-1.0627	-0.10411	7.54061	-2.08884	0.00897041	0.0292944	uncharacterized
OE6A038748	2901	-1.06168	-0.163408	10.9989	-2.08736	0.00193713	0.00837263	probable receptor kinase At5g47070
OE6A064303	1187	-1.06136	0.393131	34.3091	-2.0869	7.30053e-07	9.93204e-06	mitogen-activated kinase kinase kinase 1
OE6A117632	3039	-1.05706	0.91704	27.6643	-2.08068	5.05563e-06	5.28076e-05	PREDICTED: Olea europaea var. sylvestris GEM-like protein 4 (LOC111365355), transcript variant X1, mRNA
OE6A017276	2413	-1.05704	2.33124	124.907	-2.08066	6.37945e-14	6.09112e-12	NAC domain-containing 92-like
OE6A119252	7029	-1.05645	5.11398	315.213	-2.0798	1.15591e-20	6.60478e-18	pentatricopeptide repeat-containing At5g21222-like
OE6A011083	2459	-1.05583	1.53701	81.5424	-2.07892	3.12585e-11	1.38389e-09	peroxidase 4-like
OE6A006595	1075	-1.05564	2.54323	40.7575	-2.07864	1.31846e-07	2.2127e-06	pra1 family f2
OE6A117289	1183	-1.05514	-0.891757	9.49915	-2.07793	0.00369788	0.0142405	monothiol glutaredoxin-S11-like
OE6A074345	2966	-1.05401	-0.983935	6.28393	-2.07629	0.0163137	0.0475131	Multicopper oxidase
OE6A077806	1134	-1.05151	-0.746129	8.44068	-2.07271	0.00593165	0.0210066	peroxisomal membrane 11B
OE6A080352	3970	-1.05118	1.53121	77.0836	-2.07222	6.68586e-11	2.73179e-09	PREDICTED: Olea europaea var. sylvestris protein SIEVE ELEMENT OCCLUSION B-like (LOC111388326), mRNA
OE6A096579	1367	-1.05108	-1.18252	9.46924	-2.07208	0.00381773	0.0146296	GDSL esterase lipase At5g55050-like
OE6A106489	3263	-1.05073	1.78142	15.0509	-2.07158	0.000378324	0.00217018	transcription factor bHLH137-like
OE6A084101	1308	-1.04842	-1.30985	9.25724	-2.06826	0.00411448	0.0155452	cannabidiolic acid synthase-like
OE6A088683	2242	-1.04828	-0.318196	9.59718	-2.06806	0.00354205	0.0137402	tetraspanin-6
OE6A045236	688	-1.04801	2.8253	116.181	-2.06767	1.92102e-13	1.57511e-11	plastocyanin
OE6A013609	21539	-1.04686	5.24792	344.461	-2.06603	2.33754e-21	1.89959e-18	indole-3-acetaldehyde oxidase-like
OE6A088383	4593	-1.04668	7.44737	600.193	-2.06577	7.90076e-26	1.92615e-22	argonaute 2
OE6A001209	2377	-1.04544	-1.21945	6.28528	-2.064	0.0163029	0.0474932	uncharacterized
OE6A116773	1928	-1.04449	2.82604	123.37	-2.06264	7.71342e-14	7.19571e-12	probable xyloglucan endotransglucosylase hydrolase 23
OE6A102213	3387	-1.04435	2.99311	23.0293	-2.06243	2.20762e-05	0.000189864	PREDICTED: Olea europaea var. sylvestris late embryogenesis abundant protein D-29-like (LOC111365455), transcript variant X1, mRNA
OE6A086824	2643	-1.04341	2.20052	117.892	-2.06109	1.54021e-13	1.30078e-11	PREDICTED: Olea europaea var. sylvestris pirin-like protein (LOC111396666), mRNA
OE6A019327	1127	-1.04262	-1.65488	8.41888	-2.05996	0.00599059	0.0211789	NDR1 HIN1 26
OE6A111255	1293	-1.0419	-0.674983	12.155	-2.05893	0.00119643	0.0056309	PREDICTED: Olea europaea var. sylvestris protein RETICULATA-RELATED 6, chloroplastic-like (LOC111368529), mRNA
OE6A072122	848	-1.04147	2.55288	50.1647	-2.05832	1.37855e-08	3.01507e-07	uncharacterized protein LOC111411626
OE6A062062	7185	-1.04102	5.56679	513.492	-2.05768	1.49027e-24	2.47717e-21	PREDICTED: Olea europaea var. sylvestris ultraviolet-B receptor UVR8 (LOC111407410), transcript variant X1, mRNA
OE6A067434	3479	-1.04058	-0.810187	14.9338	-2.05706	0.000395784	0.00225478	70 kDa peptidyl-prolyl isomerase-like
OE6A013899	1674	-1.03925	2.84536	117.007	-2.05516	1.72612e-13	1.4346e-11	PREDICTED: Olea europaea var. sylvestris putative lipid-transfer protein DIR1 (LOC111374713), mRNA
OE6A020746	1945	-1.039	-0.800938	13.7406	-2.05481	0.000631075	0.00331102	uncharacterized protein LOC111403128
OE6A011594	1746	-1.0389	-1.73616	7.96042	-2.05466	0.00753615	0.0255554	rac-like GTP-binding RAC13
OE6A077094	3194	-1.03784	2.34593	108.777	-2.05316	5.1452e-13	3.70384e-11	luminal-binding 5
OE6A029671	2215	-1.03733	-0.313361	6.38496	-2.05242	0.0155328	0.0457084	transcription factor bHLH25-like
OE6A061003	2310	-1.03496	-0.192502	19.7143	-2.04905	6.82442e-05	0.000506519	fructose-1
OE6A107322	3023	-1.03478	-1.00317	6.39461	-2.0488	0.0155814	0.0458256	amino acid permease 3-like
OE6A094908	2051	-1.03392	-1.27676	10.4986	-2.04758	0.00239666	0.00998088	3-ketoacyl- synthase 20-like
OE6A026798	2632	-1.03342	-0.288414	11.2057	-2.04687	0.00177533	0.0078003	PREDICTED: Olea europaea var. sylvestris probable disease resistance protein At4g27220 (LOC111399894), mRNA
OE6A067195	2065	-1.03321	-1.40303	6.91337	-2.04657	0.0120522	0.0371648	rust resistance kinase Lr10-like
OE6A108895	5136	-1.03252	2.4821	110.378	-2.0456	4.14069e-13	3.0652e-11	uncharacterized protein LOC105160485
OE6A121524	13135	-1.03231	-0.325157	15.5911	-2.04529	0.000307649	0.00181867	myb family transcription factor EFM
OE6A088205	306	-1.03224	-1.22552	6.23673	-2.0452	0.0166929	0.0484132	NAC domain-containing 92-like
OE6A020621	1307	-1.03121	-1.30452	7.31436	-2.04374	0.00997172	0.0318997	PREDICTED: Olea europaea var. sylvestris protein E6-like (LOC111395461), mRNA
OE6A035536	1328	-1.02993	-0.813756	8.00057	-2.04193	0.00725092	0.0248067	NDR1 HIN1 26
OE6A038311	2418	-1.02958	-1.0285	10.9036	-2.04143	0.00201683	0.00864839	transcription factor HBI1-like
OE6A042228	1038	-1.02896	-0.797352	13.7102	-2.04055	0.000638713	0.00334773	probable calcium-binding CML45
OE6A035772	1755	-1.02436	0.361851	32.9074	-2.03406	1.08105e-06	1.39348e-05	berberine bridge enzyme-like 18
OE6A025381	6833	-1.0238	1.50679	46.2899	-2.03327	3.38788e-08	6.72591e-07	zeaxanthin epoxidase
OE6A077082	3934	-1.02331	-0.67186	10.8621	-2.03257	0.00205259	0.00876984	disease resistance RGA3
OE6A034613	4206	-1.0218	2.82525	142.987	-2.03045	7.74814e-15	9.60481e-13	NEN1-like
OE6A079481	14256	-1.02158	-0.354062	18.78	-2.03014	9.49895e-05	0.000668778	myosin-2 heavy chain
OE6A081156	3936	-1.01951	3.6128	198.811	-2.02722	3.53643e-17	7.14496e-15	flavone synthase II
OE6A043850	7292	-1.01766	-0.217361	10.5919	-2.02463	0.00230285	0.00964416	disease resistance RPP13 1
OE6A070086	2547	-1.01763	-0.602536	11.9763	-2.02459	0.00128778	0.00597547	uncharacterized
OE6A094980	11706	-1.01693	-0.735536	10.7132	-2.02361	0.00218679	0.00924599	transcription factor MYB108-like
OE6A034184	3282	-1.01528	6.07539	375.937	-2.02129	7.45962e-22	6.99464e-19	S-adenosylmethionine decarboxylase proenzyme-like
OE6A030374	2978	-1.01517	-0.260475	11.8785	-2.02114	0.00134093	0.00618912	anthranilate synthase alpha subunit 1
OE6A080485	3665	-1.01471	3.8531	275.903	-2.02049	1.23616e-19	5.13697e-17	Alpha-farnesene synthase
OE6A086598	2182	-1.01356	-0.708984	15.55	-2.01888	0.000351898	0.00204068	S-adenosylmethionine decarboxylase proenzyme-like
OE6A001642	1929	-1.0116	-0.108913	18.7554	-2.01615	9.58261e-05	0.000673767	aspartic ase nepenthesin-1-like
OE6A055755	956	-1.01159	2.23314	75.7134	-2.01613	8.49565e-11	3.40282e-09	uncharacterized
OE6A010740	2476	-1.01132	1.85618	78.1727	-2.01575	5.53786e-11	2.32241e-09	beta-amyrin 28-oxidase-like
OE6A105868	3054	-1.01057	3.01913	122.533	-2.01471	8.55936e-14	7.84479e-12	Select seq XM_023029976.1
OE6A112612	1845	-1.01001	-0.179826	21.0493	-2.01393	4.29699e-05	0.000338146	ubiquitin-conjugating enzyme E2 10-like
OE6A044745	5281	-1.00839	4.48373	325.083	-2.01167	6.64468e-21	4.18947e-18	homeobox knotted-1-like 3 isoform X2
OE6A021548	504	-1.00777	3.80007	213.127	-2.0108	1.08928e-17	2.50529e-15	plastocyanin
OE6A021014	1628	-1.00636	-0.907169	10.5742	-2.00884	0.00232036	0.00970415	NRT1 PTR FAMILY -like
OE6A003622	5676	-1.00629	-0.14283	23.1889	-2.00874	2.09435e-05	0.000181834	trichome birefringence-like 8
OE6A108413	1109	-1.00326	-0.273254	6.2301	-2.00453	0.0167469	0.0485467	uncharacterized protein LOC111411626
OE6A104762	2116	-1.0025	2.17921	65.5964	-2.00347	8.11488e-10	2.50848e-08	probable xyloglucan endotransglucosylase hydrolase 23
OE6A111855	3111	-1.00194	3.91996	250.531	-2.0027	6.71431e-19	2.25262e-16	probable methyltransferase PMT15
OE6A019521	1577	-1.00158	1.33063	65.9529	-2.0022	5.11257e-10	1.67079e-08	EGF domain-specific O-linked N-acetylglucosamine transferase-like
OE6A117336	3699	-1.00005	3.33931	121.419	-2.00007	9.84055e-14	8.88541e-12	serine--glyoxylate aminotransferase
OE6A113386	963	6.50341	-1.7719	104.574	90.7239	3.07697e-12	1.79174e-10	unknown
OE6A107141	2659	4.52597	0.0471234	14.0901	23.0385	0.000577352	0.00307683	11-beta-hydroxysteroid dehydrogenase-like 5
OE6A094397	824	3.41119	0.811281	6.31101	10.6383	0.0163263	0.047545	seed maturation
OE6A027994	774	3.38871	-1.31134	13.3221	10.4738	0.000745455	0.0038068	unknown
OE6A022278	5184	3.02389	-1.2187	69.6374	8.13358	7.12772e-10	2.23737e-08	PREDICTED: uncharacterized protein LOC108252816
OE6A121159	7022	2.69639	-0.885126	48.6796	6.48178	1.93646e-08	4.09568e-07	probable E3 ubiquitin- ligase ZFP1 isoform X1
OE6A050400	2707	2.36893	2.31165	35.6068	5.16558	5.11085e-07	7.26667e-06	transcription factor bHLH130-like
OE6A031170	6781	2.26998	-0.989497	19.6527	4.82315	6.97353e-05	0.000515911	receptor kinase At3g47110
OE6A106820	2539	2.22137	1.98545	340.104	4.66336	2.94276e-21	2.28966e-18	zinc finger CONSTANS-LIKE 6
OE6A051995	7130	2.21444	-0.680685	49.8819	4.64101	1.91876e-08	4.06787e-07	Phosphomannomutase phosphoglucomutase
OE6A049852	792	1.98903	1.29949	35.7055	3.96971	4.97542e-07	7.09065e-06	uncharacterized
OE6A067462	2684	1.9839	-0.261635	71.7308	3.95561	1.73319e-10	6.4086e-09	probable cinnamyl alcohol dehydrogenase 6
OE6A088744	1317	1.96173	-1.43643	11.225	3.89528	0.00176099	0.00774875	late embryogenesis abundant -like
OE6A070258	159	1.95852	-1.43617	6.67846	3.88662	0.0134834	0.0406457	PREDICTED: Olea europaea var. sylvestris protein TIC 56, chloroplastic (LOC111408031), mRNA
OE6A045504	2622	1.90302	-0.975874	7.265	3.73994	0.0102057	0.0324854	unknown
OE6A016153	3047	1.90223	-0.918527	13.238	3.73791	0.000770968	0.00391088	ATPase 10
OE6A106855	1074	1.8975	-1.18752	12.1403	3.72568	0.00120369	0.00565707	PREDICTED: Olea europaea var. sylvestris putative pentatricopeptide repeat-containing protein At3g05240 (LOC111400443), mRNA
OE6A061348	6013	1.88811	1.75332	221.47	3.70149	5.65416e-18	1.47691e-15	zinc finger CONSTANS-LIKE 9-like
OE6A043940	2658	1.8754	-1.58905	28.2436	3.66903	4.23738e-06	4.51986e-05	zinc finger CONSTANS-LIKE 6
OE6A066412	2988	1.86036	3.32878	11.7817	3.63099	0.00139578	0.00639226	galactinol synthase 1-like
OE6A034784	4657	1.82051	-1.6232	19.6711	3.53206	6.92864e-05	0.000513109	uncharacterized protein LOC111371194
OE6A029672	2375	1.80805	3.80379	591.289	3.50168	1.04817e-25	2.39567e-22	cytochrome P450 78A5-like
OE6A091151	1654	1.80633	1.28307	18.5637	3.49752	0.000102732	0.000712867	EID1-like F-box 3
OE6A002815	2888	1.77796	2.98277	19.7621	3.42942	6.71104e-05	0.000499372	probable phosphatase 2C 51
OE6A040977	1497	1.77587	0.459903	81.6318	3.42443	3.07944e-11	1.36831e-09	PREDICTED: Olea europaea var. sylvestris protein BIG GRAIN 1-like A (LOC111365632), mRNA
OE6A049505	1616	1.7729	1.29645	152.475	3.4174	2.78322e-15	3.84074e-13	ethylene-responsive transcription factor ABR1-like
OE6A022841	17139	1.77136	2.36465	70.1715	3.41376	2.34294e-10	8.39165e-09	uncharacterized
OE6A083187	1611	1.77117	1.05358	147.379	3.41332	4.79237e-15	6.259e-13	ethylene-responsive transcription factor ABR1-like
OE6A041593	1567	1.75929	-0.485768	52.2857	3.38531	8.56845e-09	1.98152e-07	uncharacterized
OE6A073027	2307	1.74373	-0.320102	53.4726	3.349	6.59872e-09	1.57307e-07	probable 9-cis-epoxycarotenoid dioxygenase NCED5
OE6A017072	3750	1.74199	0.814677	80.6329	3.34496	3.64175e-11	1.58542e-09	myb-related 308-like
OE6A049155	943	1.74181	5.27442	302.494	3.34456	2.90703e-09	7.64801e-08	Cacopsylla bidens isolate S1 large subunit ribosomal RNA gene, partial sequence
OE6A090614	935	1.72994	-1.31177	14.954	3.31714	0.000392715	0.00223939	PREDICTED: Olea europaea var. sylvestris protein MIZU-KUSSEI 1-like (LOC111387411), mRNA
OE6A079810	4587	1.72742	-0.715046	44.0599	3.31135	5.79376e-08	1.07878e-06	3-oxoacyl-[acyl-carrier- ] synthase II
OE6A111293	3820	1.72473	-1.25554	16.9838	3.30517	0.000182446	0.001166	cell division control 2 homolog A
OE6A109823	1606	1.7202	2.75418	57.5802	3.29482	2.74114e-09	7.25856e-08	terminal flowering 1 1
OE6A017819	2243	1.68588	-1.17594	14.3826	3.21736	0.000490226	0.0026954	potassium channel akt1
OE6A025310	1818	1.68019	-0.967856	10.738	3.20469	0.00216379	0.00916345	pentatricopeptide repeat-containing At3g25060
OE6A022901	721	1.63694	-0.939839	36.6787	3.11005	5.65164e-07	7.93988e-06	unknown
OE6A010231	1694	1.63325	-0.996656	24.9733	3.10212	1.17341e-05	0.000111196	hydroquinone glucosyltransferase-like
OE6A077814	1327	1.63005	2.81214	365.49	3.09524	7.97325e-22	7.28934e-19	auxin-binding ABP19a
OE6A011472	2297	1.6262	1.37176	7.429	3.08699	0.00961441	0.0309798	B-box zinc finger 21
OE6A066678	207	1.62557	-0.809221	14.5816	3.08565	0.000453646	0.00252623	PREDICTED: Olea europaea var. sylvestris putative pentatricopeptide repeat-containing protein At1g53330 (LOC111391582), transcript variant X6, mRNA
OE6A026853	2566	1.62074	4.33932	410.249	3.07532	9.62416e-23	1.0665e-19	AAA-ATPase At3g50940-like
OE6A073865	543	1.60696	-1.60976	19.1593	3.0461	8.2997e-05	0.000596642	PREDICTED: Olea europaea var. sylvestris transcription repressor OFP6-like (LOC111365809), mRNA
OE6A084374	1964	1.57983	-1.27414	23.7762	2.98935	1.72742e-05	0.000154639	cytochrome P450 94A2-like
OE6A023502	1432	1.56473	-0.576712	19.2374	2.95822	8.07331e-05	0.000583579	uncharacterized
OE6A028863	816	1.55777	3.51762	329.181	2.94398	5.30313e-21	3.526e-18	EID1-like F-box 3
OE6A113298	1983	1.55251	-1.1344	9.21969	2.93326	0.00418349	0.0157653	cytosolic sulfotransferase 15-like
OE6A026412	2749	1.55234	2.00535	118.214	2.93293	1.47782e-13	1.25388e-11	AAA-ATPase At3g50940-like
OE6A020954	898	1.53019	-1.24429	10.2954	2.88825	0.00261514	0.0107164	PREDICTED: Olea europaea var. sylvestris plant-specific TFIIB-related protein PTF2-like (LOC111377806), mRNA
OE6A035287	1965	1.5282	1.94347	146.926	2.88425	7.87496e-15	9.72903e-13	transcription factor bHLH35
OE6A049384	3072	1.52775	-1.4963	19.1213	2.88336	8.41255e-05	0.000603568	cytokinin riboside 5 -monophosphate phosphoribohydrolase LOG3
OE6A087175	1310	1.52349	-0.0761757	9.35878	2.87485	0.00393384	0.0149851	PREDICTED: Olea europaea var. sylvestris GTPase LSG1-2-like (LOC111383081), mRNA
OE6A043492	740	1.521	2.14212	213.723	2.86989	1.03875e-17	2.40419e-15	transcription factor bHLH35-like
OE6A103168	1095	1.50987	5.35957	7.25541	2.84784	0.0115933	0.0359897	heavy metal-associated isoprenylated plant 24-like
OE6A099635	849	1.50971	0.724119	91.0625	2.84753	6.74905e-12	3.64559e-10	metalloendo ase 2-MMP-like
OE6A090110	1009	1.49195	-0.362414	8.93163	2.81268	0.00475572	0.0175226	uncharacterized
OE6A010071	4979	1.47942	-1.36996	10.0222	2.78836	0.0029427	0.0118411	lycopene beta-cyclase
OE6A027053	11497	1.47698	-0.561566	13.888	2.78366	0.000595322	0.00315192	PREDICTED: Olea europaea var. sylvestris GTPase LSG1-2-like (LOC111383081), mRNA
OE6A033472	475	1.47608	4.80446	89.8604	2.78192	8.87053e-06	8.67112e-05	Euphyllura phillyreae 18S ribosomal RNA gene, partial sequence
OE6A066459	512	1.4674	-0.766718	16.3642	2.76524	0.000229768	0.00141884	auxin response factor 4-like
OE6A032975	5412	1.46682	-0.433644	34.5302	2.76412	6.86703e-07	9.40526e-06	LRR receptor-like serine threonine- kinase GSO1
OE6A066997	2025	1.46175	0.541215	19.256	2.75442	8.02024e-05	0.000580431	premnaspirodiene oxygenase-like
OE6A066785	2554	1.44256	0.564472	67.9432	2.71802	3.49889e-10	1.1958e-08	ethylene-responsive transcription factor ABR1-like
OE6A027424	1503	1.415	0.526409	6.7321	2.6666	0.0134985	0.0406712	anthocyanin 2
OE6A052171	4525	1.40969	2.79499	192.949	2.65681	5.84683e-17	1.13128e-14	ethylene receptor 2
OE6A006983	956	1.40402	-0.57115	27.4263	2.64639	5.43851e-06	5.63882e-05	PREDICTED: Olea europaea var. sylvestris protein MIZU-KUSSEI 1-like (LOC111387411), mRNA
OE6A110900	1625	1.39805	2.03989	193.837	2.63546	5.41327e-17	1.0586e-14	heavy metal-associated isoprenylated plant 26-like
OE6A072380	3564	1.38571	3.63356	42.5348	2.613	8.434e-08	1.49499e-06	probable phosphatase 2C 51
OE6A114029	1136	1.38352	1.03728	56.6087	2.60905	3.36245e-09	8.66107e-08	poly [ADP-ribose] polymerase 1
OE6A002491	2313	1.36035	-0.217531	22.5766	2.56747	2.5655e-05	0.000216669	PREDICTED: Olea europaea var. sylvestris nodulation-signaling pathway 2 protein-like (LOC111387486), mRNA
OE6A028833	3000	1.35776	2.62847	13.4676	2.56286	0.000703384	0.00362538	transcription factor bHLH130-like
OE6A106190	2000	1.35547	-0.868569	9.99947	2.5588	0.00297191	0.0119428	derlin- -like isoform X2
OE6A035768	4104	1.35394	0.375991	52.1797	2.55609	8.77211e-09	2.02517e-07	uncharacterized
OE6A040899	855	1.35272	-1.19659	11.0802	2.55393	0.00187173	0.00813785	uncharacterized protein LOC111378878
OE6A048051	891	1.34736	0.924859	93.9387	2.54446	4.34237e-12	2.43927e-10	auxin-responsive SAUR72-like
OE6A004395	5161	1.34718	-0.39825	16.1419	2.54415	0.000249769	0.00152332	phosphate transporter PHO1 homolog 3-like
OE6A045972	1428	1.34007	-1.30629	6.27762	2.53163	0.0163639	0.0476232	wall-associated receptor kinase 2-like
OE6A008998	7051	1.33768	2.71273	6.18386	2.52744	0.0171289	0.0494385	translocator homolog
OE6A101058	3315	1.33554	-1.25239	7.97149	2.52371	0.00734847	0.025056	CASP 4A3
OE6A086969	1535	1.32596	1.47225	49.7503	2.507	1.51479e-08	3.27778e-07	transcription factor MYB102-like
OE6A044477	3006	1.32116	0.365279	57.0841	2.49867	3.04175e-09	7.95664e-08	bifunctional pinoresinol-lariciresinol reductase
OE6A078502	6102	1.32027	-0.222961	15.0431	2.49712	0.000379459	0.00217601	SNF1-related kinase regulatory subunit beta-3
OE6A066094	2225	1.31912	2.51379	14.3572	2.49514	0.000495121	0.00271782	probable N-acetyltransferase HLS1
OE6A034462	4374	1.31705	1.29312	33.0522	2.49156	1.04033e-06	1.34621e-05	NADH kinase isoform X1
OE6A105111	3122	1.31118	-1.36421	6.41424	2.48145	0.015314	0.0451811	SRG1-like isoform X2
OE6A111642	16430	1.30361	0.841744	73.3653	2.46846	1.28951e-10	4.93265e-09	zinc finger CONSTANS-LIKE 10-like isoform X1
OE6A080230	303	1.30351	-1.1094	8.27913	2.46829	0.00638347	0.0223492	PREDICTED: Olea europaea var. sylvestris B3 domain-containing protein At5g42700-like (LOC111410602), transcript variant X2, misc_RNA
OE6A106824	1761	1.3004	0.375414	18.0856	2.46297	0.000126789	0.000853401	uncharacterized
OE6A053566	1852	1.29978	1.44912	32.0018	2.46192	1.3991e-06	1.73437e-05	PREDICTED: Olea europaea var. sylvestris oil body-associated protein 1A-like (LOC111396671), mRNA
OE6A112836	1331	1.29922	1.71123	22.6306	2.46096	2.51978e-05	0.000213498	homeobox knotted-1-like 1
OE6A074989	6414	1.29741	-1.27863	10.7372	2.45788	0.00216447	0.00916345	E3 ubiquitin- ligase FANCL isoform X1
OE6A087077	4224	1.29312	6.70039	745.997	2.45057	1.25744e-27	4.59832e-24	mechanosensitive ion channel 10-like
OE6A082463	5284	1.28624	1.45614	27.2966	2.43892	5.66004e-06	5.83706e-05	telomere repeat-binding factor 1-like
OE6A120203	4569	1.28574	3.41185	40.6332	2.43806	1.36081e-07	2.27126e-06	gibberellin 2-beta-dioxygenase 2-like
OE6A114980	295	1.28138	0.0848029	7.17297	2.43072	0.0106577	0.0336419	PREDICTED: Olea europaea var. sylvestris low-temperature-induced 65 kDa protein (LOC111390793), mRNA
OE6A047648	13700	1.27625	0.665867	33.2275	2.42209	9.87672e-07	1.28718e-05	FAD-linked sulfhydryl oxidase ERV1-like
OE6A113248	1213	1.27364	-0.777343	10.0724	2.41772	0.00287937	0.0116267	PREDICTED: Olea europaea var. sylvestris BRI1 kinase inhibitor 1-like (LOC111382415), mRNA
OE6A043209	2079	1.26344	1.35138	120.309	2.40068	1.13186e-13	9.94975e-12	uncharacterized
OE6A113122	565	1.26344	-0.405628	6.89266	2.40067	0.0121716	0.0374627	PREDICTED: Olea europaea var. sylvestris protein PLASTID MOVEMENT IMPAIRED 1 (LOC111409354), mRNA
OE6A065212	1054	1.26322	0.498803	13.1017	2.4003	0.00121101	0.00568055	PREDICTED: Olea europaea var. sylvestris protein LIGHT-DEPENDENT SHORT HYPOCOTYLS 4-like (LOC111390575), mRNA
OE6A055927	2573	1.26256	1.73512	43.6468	2.39921	6.40951e-08	1.17784e-06	PREDICTED: Olea europaea var. sylvestris G-type lectin S-receptor-like serine/threonine-protein kinase At4g27290 (LOC111395724), transcript variant X2, mRNA
OE6A102810	3449	1.26211	6.13704	274.187	2.39846	1.38009e-19	5.67062e-17	tubulin alpha-3 chain
OE6A021986	1990	1.26031	-0.0649181	27.8843	2.39548	4.72693e-06	4.97866e-05	uncharacterized
OE6A114701	1641	1.2594	2.07365	66.4265	2.39396	4.66835e-10	1.54077e-08	transcription factor MYB102-like
OE6A094701	3382	1.25775	2.1572	74.1719	2.39122	1.11621e-10	4.3332e-09	pentatricopeptide repeat-containing At5g43790
OE6A020536	2252	1.25421	-1.24244	17.0683	2.38536	0.000188778	0.00120031	transcription factor bHLH35
OE6A020527	906	1.24857	0.873627	17.0459	2.37605	0.000178311	0.00114458	PREDICTED: Olea europaea var. sylvestris F-box/LRR-repeat protein 2-like (LOC111378051), mRNA
OE6A077451	372	1.24735	-0.913165	20.96	2.37405	4.43041e-05	0.000347375	glutaredoxin-C9-like
OE6A036706	1710	1.24415	3.42146	345.969	2.36879	2.15981e-21	1.79505e-18	transcription factor bHLH93-like
OE6A099540	1754	1.24118	-1.00048	13.4011	2.36392	0.000722283	0.00371026	uncharacterized protein LOC111402782
OE6A118161	1464	1.23871	-0.416607	22.4621	2.35987	2.66538e-05	0.000223864	transcription factor bHLH35
OE6A042265	339	1.23485	-0.295715	9.05814	2.35356	0.00449477	0.0167426	PREDICTED: Olea europaea var. sylvestris pentatricopeptide repeat-containing protein At1g62260, mitochondrial (LOC111410058), transcript variant X3, misc_RNA
OE6A047998	5233	1.22541	0.360587	25.9451	2.33823	8.6207e-06	8.4631e-05	LRR receptor-like serine threonine- kinase GSO1
OE6A102798	2877	1.22176	-0.450609	12.2999	2.33231	0.00112737	0.00536668	STOREKEEPER -like
OE6A107999	2174	1.21819	4.36291	221.608	2.32655	5.59417e-18	1.47691e-15	phospholipase A1-IIdelta-like
OE6A041083	2334	1.21439	0.025842	22.6149	2.32043	2.53302e-05	0.000214372	LOB domain-containing 6
OE6A057556	2819	1.21076	1.7269	26.8107	2.3146	6.57734e-06	6.67388e-05	uncharacterized
OE6A035495	2116	1.19909	-0.629103	22.1667	2.29594	2.94237e-05	0.000243879	WUSCHEL-related homeobox 1-like
OE6A001333	2625	1.19609	-0.091324	28.2127	2.29118	4.27728e-06	4.55624e-05	uncharacterized
OE6A057034	1362	1.19291	2.60937	146.326	2.28614	5.37186e-15	6.89276e-13	(-)-isopiperitenol (-)-carveol dehydrogenase
OE6A001137	4244	1.19254	-1.13014	8.64641	2.28555	0.00540501	0.0194237	PREDICTED: Olea europaea var. sylvestris pentatricopeptide repeat-containing protein At1g20230-like (LOC111396992), transcript variant X3, mRNA
OE6A103833	2692	1.19158	-0.20959	8.54835	2.28403	0.00564954	0.0201756	B3 domain-containing transcription factor FUS3-like
OE6A042402	2191	1.19058	-0.503129	23.8544	2.28244	1.68391e-05	0.000151151	kinesin KIN-7O
OE6A029382	1284	1.18961	-0.734502	6.16588	2.2809	0.01728	0.0498078	uncharacterized
OE6A121693	1312	1.18855	0.624049	28.1886	2.27923	4.30869e-06	4.58302e-05	cytokinin riboside 5 -monophosphate phosphoribohydrolase LOG5-like
OE6A051985	1471	1.18784	-0.948247	21.0849	2.27811	4.24492e-05	0.000334951	zinc finger 8-like
OE6A018267	1504	1.18765	3.11573	224.242	2.27782	4.56818e-18	1.24667e-15	stress-response A B barrel domain-containing At5g22580
OE6A038339	7854	1.18203	1.52354	20.4339	2.26896	5.31072e-05	0.000406632	UBN2_2 domain-containing
OE6A115219	3806	1.17957	-1.24079	13.0322	2.2651	0.000837411	0.00418579	zinc finger JAGGED-like isoform X2
OE6A103233	2239	1.17677	2.29866	145.632	2.2607	5.79397e-15	7.35693e-13	AUXIN-REGULATED GENE INVOLVED IN ORGAN SIZE
OE6A067698	2290	1.17503	-1.57514	9.35073	2.25798	0.00394785	0.0150259	probable inactive receptor kinase At1g48480
OE6A057421	3775	1.17222	8.83791	514.168	2.25359	1.45404e-24	2.47717e-21	PREDICTED: Olea europaea var. sylvestris auxin-repressed 12.5 kDa protein-like (LOC111396072), transcript variant X2, mRNA
OE6A000828	1971	1.17211	2.50957	55.0193	2.25341	4.71861e-09	1.16512e-07	cytosolic Fe-S cluster assembly factor NBP35
OE6A061639	2745	1.16955	1.14532	75.9692	2.24942	1.25276e-10	4.81221e-09	zinc finger CONSTANS-LIKE 16-like
OE6A063752	774	1.16924	-1.16054	6.40031	2.24893	0.0154177	0.0454172	unknown
OE6A070439	683	1.16872	5.65888	174.614	2.24812	3.0713e-16	5.27297e-14	PREDICTED: Olea europaea var. sylvestris glycine-rich cell wall structural protein-like (LOC111389289), transcript variant X2, mRNA
OE6A001646	2630	1.16766	1.87021	94.6174	2.24647	7.05079e-12	3.7862e-10	transcription factor myb56
OE6A018105	396	1.16667	-0.529596	12.5326	2.24494	0.00102519	0.00495443	Cocculus orbiculatus voucher Wang W 98 (PE) large subunit ribosomal RNA gene, partial sequence
OE6A039727	4715	1.16538	9.29553	691.526	2.24293	5.35622e-27	1.78065e-23	probable inactive purple acid phosphatase 27
OE6A062421	2345	1.16375	1.21509	40.8993	2.24039	1.2718e-07	2.14325e-06	PREDICTED: Olea europaea var. sylvestris pentatricopeptide repeat-containing protein At2g20540-like (LOC111388351), mRNA
OE6A104412	1441	1.15783	1.35234	83.4415	2.23121	2.28055e-11	1.05167e-09	cytosolic sulfotransferase 12-like
OE6A091606	3290	1.1567	2.25792	15.9232	2.22947	0.000271244	0.00163655	abscisic acid 8 -hydroxylase 2
OE6A108637	1291	1.15506	-0.480237	27.7339	2.22693	4.94917e-06	5.18585e-05	PREDICTED: Olea europaea var. sylvestris EID1-like F-box protein 3 (LOC111375853), mRNA
OE6A010998	4516	1.1539	0.910049	40.4316	2.22514	1.43258e-07	2.37544e-06	uncharacterized
OE6A060250	974	1.14982	0.485242	14.2334	2.21886	0.000519698	0.0028239	ketol-acid reductoisomerase
OE6A056224	4813	1.14956	2.51034	103.62	2.21845	1.05278e-12	6.93676e-11	remorin-like
OE6A102807	1962	1.14955	-0.779192	11.2805	2.21845	0.00172037	0.00760268	PREDICTED: Olea europaea var. sylvestris protein NETWORKED 1A-like (LOC111375008), transcript variant X2, mRNA
OE6A077743	4133	1.14848	4.4406	11.4779	2.2168	0.00200706	0.00861356	PREDICTED: Olea europaea var. sylvestris calponin homology domain-containing protein DDB_G0272472-like (LOC111411668), transcript variant X1, mRNA
OE6A009605	3309	1.14838	0.00901852	31.2553	2.21665	1.73495e-06	2.08702e-05	uncharacterized
OE6A060994	3122	1.14642	3.44342	116.147	2.21365	1.92954e-13	1.57856e-11	SRG1-like
OE6A093348	815	1.14532	0.0167969	9.69393	2.21195	0.00339505	0.0132544	casein kinase I isoform delta-like
OE6A083696	2984	1.14279	0.370084	33.7088	2.20808	8.62885e-07	1.1487e-05	indole-3-pyruvate monooxygenase YUCCA6-like
OE6A035360	486	1.14133	0.0295027	17.5014	2.20585	0.000150809	0.000990645	PREDICTED: Olea europaea var. sylvestris pentatricopeptide repeat-containing protein At2g22410, mitochondrial-like (LOC111372437), mRNA
OE6A072745	3693	1.14113	2.50393	100.609	2.20554	1.61849e-12	1.01695e-10	cytochrome P450 85A1
OE6A076021	504	1.1403	-0.833423	18.8768	2.20426	9.17664e-05	0.000649594	anthocyanidin 3-O-glucosyltransferase 5-like
OE6A028328	524	1.13647	-0.745933	6.83881	2.19842	0.012488	0.0382185	unknown
OE6A037188	933	1.13416	-1.40148	7.78633	2.1949	0.00800341	0.026787	B3 domain-containing At5g60140-like
OE6A118290	464	1.13063	1.89977	49.2859	2.18954	1.68442e-08	3.61064e-07	PREDICTED: Quercus lobata 28S ribosomal RNA (LOC115973732), rRNA
OE6A068105	1865	1.13006	-0.44756	12.4264	2.18868	0.00107053	0.00514026	uncharacterized
OE6A073364	1866	1.12982	3.6281	253.453	2.18831	5.48448e-19	1.89209e-16	PREDICTED: Olea europaea var. sylvestris protein EXORDIUM-like 5 (LOC111396040), mRNA
OE6A034057	21450	1.12929	-0.350854	9.12457	2.18751	0.00514055	0.0186678	ferruginol synthase-like
OE6A024936	861	1.12672	5.79223	119.952	2.18361	1.18419e-13	1.03352e-11	uncharacterized
OE6A049201	2698	1.12257	-1.13636	12.6652	2.17735	0.000971339	0.00473675	WD40 repeat-containing HOS15-like
OE6A023296	3702	1.12178	1.07465	59.9731	2.17615	1.67175e-09	4.68103e-08	transcription factor PCL1-like
OE6A048817	2470	1.12173	-1.23431	6.1756	2.17608	0.0171981	0.0496071	unknown
OE6A089255	3855	1.12136	2.84332	41.5575	2.17552	1.07692e-07	1.85065e-06	PREDICTED: Olea europaea var. sylvestris nuclear envelope-associated protein 2 (LOC111382370), mRNA
OE6A118246	1843	1.11957	4.85927	24.8014	2.17283	1.23982e-05	0.000116433	phosphatase 2C 37-like
OE6A041592	2787	1.11489	1.05835	27.8058	2.16579	4.84152e-06	5.09056e-05	pentatricopeptide repeat-containing At2g33680
OE6A029988	4114	1.11435	-0.204597	8.50925	2.16498	0.00575029	0.0204774	tRNA (cytidine(32) guanosine(34)-2 -O)-methyltransferase
OE6A079551	1594	1.10832	3.06479	21.1554	2.15594	4.14377e-05	0.000327923	PREDICTED: Olea europaea var. sylvestris stress-response A/B barrel domain-containing protein UP3-like (LOC111368261), mRNA
OE6A100922	3741	1.10698	1.05919	67.6363	2.15394	5.44471e-10	1.76201e-08	cytokinin hydroxylase-like
OE6A034068	8603	1.1069	0.588935	28.0036	2.15383	4.55806e-06	4.81636e-05	Dol-P-Man:Man(6) c(2)-PP-Dol alpha-1
OE6A043896	5793	1.10661	7.01967	658.292	2.15338	1.36879e-26	3.85041e-23	probable galactinol--sucrose galactosyltransferase 1
OE6A064047	1245	1.10511	-1.75797	8.42131	2.15115	0.0061171	0.0215445	PREDICTED: Olea europaea var. sylvestris protein BIG GRAIN 1-like A (LOC111365632), mRNA
OE6A081851	4778	1.1045	1.91408	87.9026	2.15025	1.10821e-11	5.58982e-10	transcription factor PCL1-like
OE6A034648	414	1.10108	0.282424	14.9988	2.14515	0.000385993	0.0022076	cytochrome P450
OE6A037905	6043	1.09849	2.3854	118.233	2.1413	1.4743e-13	1.25381e-11	BEL1-like homeodomain 4
OE6A070536	9169	1.09614	0.73012	7.69237	2.13782	0.00835932	0.0277081	unknown
OE6A019076	1133	1.09239	0.0313512	11.4058	2.13227	0.00163239	0.0072809	uncharacterized
OE6A013816	821	1.08885	-0.719832	8.46222	2.12705	0.00587403	0.020845	embryo defective
OE6A023071	6790	1.08853	-0.410037	24.2747	2.12657	1.46907e-05	0.00013457	unknown
OE6A006108	3332	1.08698	1.714	60.9192	2.12429	1.37943e-09	3.95953e-08	cytokinin dehydrogenase 1-like
OE6A006693	5476	1.08259	-0.201192	13.9912	2.11784	0.000571581	0.00305274	MLO 3
OE6A090296	4160	1.08189	0.420405	46.7856	2.11681	3.01286e-08	6.05369e-07	transcription factor bHLH93-like
OE6A060308	3642	1.08051	0.525397	39.4486	2.11478	1.85205e-07	2.97966e-06	SRSF kinase 2
OE6A006455	3556	1.08044	-0.376259	17.7434	2.11468	0.000138054	0.000918745	trans-alpha-bergamotene synthase-like
OE6A061475	5703	1.07897	0.902718	23.929	2.11253	1.64349e-05	0.00014825	optic atrophy 3 homolog
OE6A106822	384	1.07876	-0.697009	14.7085	2.11223	0.000488245	0.00268652	glutaredoxin-C1-like
OE6A060033	728	1.07588	0.308889	14.3442	2.108	0.000497644	0.00272839	uncharacterized
OE6A076590	2153	1.07384	-1.10591	7.48625	2.10502	0.00920076	0.0298613	transcription factor GTE4-like
OE6A080391	1210	1.07311	-1.30771	11.2135	2.10397	0.00176947	0.00777976	vacuolar sorting-associated 28 homolog 2
OE6A064437	2220	1.07223	4.5643	353.093	2.10268	1.49275e-21	1.29972e-18	Universal stress
OE6A004646	1312	1.07097	-1.37213	10.2217	2.10084	0.00269945	0.0110137	pseudo histidine-containing phosphotransfer 6-like
OE6A086809	3773	1.06896	0.676347	47.7697	2.09792	2.39167e-08	4.9553e-07	microtubule-associated RP EB family member 1A-like
OE6A068209	487	1.06757	0.015727	33.4186	2.09589	9.35985e-07	1.23122e-05	uncharacterized
OE6A063689	1101	1.06356	-0.181711	24.3929	2.09009	1.41401e-05	0.000130414	uncharacterized
OE6A098829	726	1.06214	-0.738783	13.6783	2.08803	0.00066866	0.0034753	transcription factor HBP-1b(c38)-like
OE6A024275	4243	1.06208	-1.24658	9.72607	2.08794	0.00334768	0.0131128	ATPase 8
OE6A073087	3049	1.06178	-0.809956	15.9571	2.08751	0.000267784	0.00162049	flavonoid 3 -monooxygenase-like
OE6A019463	8051	1.06102	3.05277	116.013	2.0864	1.96346e-13	1.59915e-11	cytochrome P450 90A1
OE6A058425	1499	1.06039	-1.63885	8.67307	2.08549	0.00534051	0.0192335	S-adenosylmethionine decarboxylase proenzyme 4-like
OE6A018218	1802	1.06013	0.224019	32.4112	2.08513	1.24461e-06	1.57271e-05	8-hydroxygeraniol dehydrogenase-like
OE6A099378	1838	1.05868	-1.03522	13.3264	2.08302	0.000744161	0.00380126	transcription factor MYBS3-like
OE6A045774	769	1.05606	5.19049	360.463	2.07925	1.22684e-19	5.13697e-17	secoisolariciresinol dehydrogenase-like
OE6A086917	2241	1.05542	-1.35395	9.46271	2.07833	0.00375765	0.0144433	S-norcoclaurine synthase 1-like
OE6A008653	2403	1.0551	0.354224	15.926	2.07787	0.00027095	0.00163505	PREDICTED: Olea europaea var. sylvestris chaperone protein dnaJ 20, chloroplastic-like (LOC111390867), mRNA
OE6A020776	717	1.05348	0.467398	18.1384	2.07552	0.000119615	0.000811692	PREDICTED: Sesamum indicum E3 ubiquitin-protein ligase UPL4 (LOC105174342), transcript variant X6, misc_RNA
OE6A060534	1154	1.05076	0.28425	11.328	2.07161	0.00168646	0.00747271	ethylene-responsive transcription factor ERF010-like
OE6A094606	759	1.05056	-0.627097	6.43151	2.07134	0.0151866	0.0448739	thymocyte nuclear 1
OE6A030363	1466	1.04936	-0.271173	10.0716	2.06962	0.0028804	0.0116288	PREDICTED: Olea europaea var. sylvestris transcription factor PAR1-like (LOC111370239), mRNA
OE6A072956	1070	1.04894	-0.860123	10.8191	2.069	0.00209042	0.00890515	PREDICTED: Olea europaea var. sylvestris pentatricopeptide repeat-containing protein At2g40720-like (LOC111403004), mRNA
OE6A119662	1098	1.04835	-0.400789	18.6752	2.06816	0.000102686	0.000712818	uncharacterized
OE6A064906	1186	1.04819	-1.4385	9.36945	2.06793	0.00391535	0.0149411	PREDICTED: Olea europaea var. sylvestris VQ motif-containing protein 11-like (LOC111365834), mRNA
OE6A031733	726	1.04702	1.48691	64.8829	2.06625	6.28775e-10	2.00405e-08	transcription factor HBP-1b(c38)-like
OE6A025582	765	1.04619	-1.26851	10.9345	2.06507	0.00199058	0.00855889	ethylene-responsive transcription factor ERF084-like
OE6A036561	447	1.04604	3.10265	12.0685	2.06486	0.00124573	0.00581358	late embryogenesis abundant (LEA) hydroxyproline-rich glyco family
OE6A027104	2255	1.04602	10.2803	364.298	2.06483	2.11146e-19	8.13917e-17	dehydrin Xero 1
OE6A118963	2711	1.0456	1.07449	21.1537	2.06422	4.14615e-05	0.000328041	pentatricopeptide repeat-containing At5g37570 isoform X1
OE6A096942	1841	1.04504	3.17362	55.595	2.06343	4.17086e-09	1.05129e-07	homeobox-leucine zipper ATHB-40-like
OE6A074073	8538	1.03874	0.146894	26.5695	2.05444	7.3288e-06	7.34266e-05	premnaspirodiene oxygenase-like
OE6A093053	899	1.03818	2.50098	57.1649	2.05363	2.99053e-09	7.84511e-08	amidase 1
OE6A015336	3009	1.03782	0.387146	7.51071	2.05312	0.0102974	0.0327021	pentatricopeptide repeat-containing At4g19220
OE6A038399	1151	1.03775	0.65565	24.6946	2.05303	1.28304e-05	0.000119815	transcription repressor OFP13
OE6A050024	5460	1.03764	0.972701	10.0699	2.05287	0.00288253	0.0116348	DUF21 domain-containing At4g14240-like
OE6A103254	303	1.0372	-0.928046	6.67776	2.05224	0.0134879	0.0406527	uncharacterized
OE6A111123	1694	1.03669	-0.887051	13.2189	2.05151	0.000776894	0.00393439	PREDICTED: Olea europaea var. sylvestris AT-hook motif nuclear-localized protein 23-like (LOC111410840), mRNA
OE6A065654	912	1.03614	-0.701977	8.46108	2.05073	0.00587707	0.0208538	unknown
OE6A107049	1035	1.03524	0.731137	30.9469	2.04945	1.89755e-06	2.26031e-05	probable 6-phosphogluconolactonase 4
OE6A059417	957	1.03501	0.454506	18.7919	2.04913	9.46908e-05	0.000667067	transcription factor MYB44-like
OE6A106077	488	1.03337	-0.739788	16.9626	2.0468	0.000183882	0.00117395	VAN3-binding -like
OE6A018356	3658	1.0331	5.44931	274.19	2.04641	9.64767e-19	3.09478e-16	N-terminal acetyltransferase A
OE6A066666	4347	1.03227	-0.896586	15.9343	2.04524	0.000270106	0.00163088	DETOXIFICATION 14-like
OE6A116400	1494	1.0297	-1.16718	7.94663	2.04159	0.00743299	0.0252955	cannabidiolic acid synthase-like
OE6A110255	4602	1.02896	-0.663428	15.0199	2.04055	0.000382864	0.00219362	cation H(+) antiporter 18-like
OE6A029385	1419	1.02826	1.23096	63.5225	2.03957	1.17527e-09	3.44655e-08	transcription factor bHLH93-like
OE6A085498	3549	1.02778	1.76215	69.5346	2.03889	3.44074e-10	1.17924e-08	PREDICTED: Olea europaea var. sylvestris AAA-ATPase ASD, mitochondrial-like (LOC111377869), mRNA
OE6A021786	1421	1.02753	-0.256406	14.7459	2.03852	0.000425618	0.00239711	geranyl diphosphate synthase large subunit
OE6A050110	2887	1.02644	-1.31948	10.3043	2.03699	0.00260511	0.0106837	transcription factor MUTE
OE6A060476	162	1.02453	1.26337	8.99594	2.0343	0.00462111	0.017125	probable isoaspartyl peptidase L-asparaginase 2
OE6A102552	1699	1.02183	-0.437786	6.40837	2.03049	0.0153576	0.0452877	pentatricopeptide repeat-containing At5g66520-like
OE6A103003	1797	1.01842	1.00478	8.94503	2.0257	0.00472733	0.0174426	serine threonine- phosphatase PP1-like
OE6A037854	1667	1.01805	4.2796	79.8336	2.02517	4.16903e-11	1.79151e-09	homeobox-leucine zipper ATHB-40-like
OE6A017416	13323	1.01761	-0.5458	10.9132	2.02457	0.00200865	0.00861838	uncharacterized
OE6A014220	830	1.01757	2.06629	23.9446	2.02451	1.63518e-05	0.000147647	PREDICTED: Populus trichocarpa putative ripening-related protein 1 (LOC7496959), mRNA
OE6A032415	1848	1.01716	0.280284	29.018	2.02392	3.35478e-06	3.70078e-05	PREDICTED: Olea europaea var. sylvestris wound-induced protein 1-like (LOC111403043), mRNA
OE6A068542	3112	1.0168	0.273643	29.1288	2.02342	3.24535e-06	3.59308e-05	zinc finger NUTCRACKER-like
OE6A076466	2574	1.01465	0.513496	22.5225	2.02042	2.61215e-05	0.00022005	Select seq XM_023039177.1
OE6A089874	1403	1.01322	-1.52253	8.18876	2.01841	0.00665206	0.0231257	unknown
OE6A017358	1088	1.0125	-1.36619	11.1369	2.01741	0.0018275	0.00797776	glutathione S-transferase-like
OE6A041776	861	1.00975	3.74934	23.4758	2.01356	1.90579e-05	0.000167975	uncharacterized
OE6A003452	1372	1.00829	0.579427	7.32872	2.01152	0.00990474	0.0317308	PREDICTED: Olea europaea var. sylvestris putative late blight resistance protein homolog R1B-12 (LOC111386120), mRNA
OE6A024502	15737	1.00669	3.84514	220.324	2.00929	6.17917e-18	1.59131e-15	PREDICTED: Olea europaea var. sylvestris transcription initiation factor TFIID subunit 8-like (LOC111397890), mRNA
OE6A079953	829	1.00601	1.68194	83.9064	2.00835	2.11275e-11	9.8422e-10	metalloendo ase 2-MMP-like
OE6A022927	2256	1.00584	-1.35934	7.66032	2.00812	0.0084846	0.0280308	tyrosine-sulfated glycopeptide receptor 1
OE6A038070	1868	1.00503	0.873549	16.498	2.00698	0.000218764	0.00136147	serine threonine- kinase UCNL-like
OE6A117562	18061	1.00456	1.71521	23.3515	2.00633	1.9852e-05	0.000173968	transcription factor MYB114-like
OE6A047705	1982	1.00117	-0.127628	19.5214	2.00162	7.30324e-05	0.000536289	pentatricopeptide repeat-containing At2g22410
